# Supplementary material for: Combinatory Multifactor Treatment Effects on Primary Nanofiber Oligodendrocyte Cultures
Source: Cells. 2019 Nov 12;8(11):1422. doi: 10.3390/cells8111422 (PMC6912369; doi:10.3390/cells8111422)
Supplement: Supplementary file 1 [file cells-08-01422-s001.zip]

Archive with 1 entries (1 files):
- cells-618398-supplementary.csv
