# Supplementary material for: Combinatory Multifactor Treatment Effects on Primary Nanofiber Oligodendrocyte Cultures
Source: Cells. 2019 Nov 12;8(11):1422. doi: 10.3390/cells8111422 (PMC6912369; doi:10.3390/cells8111422)
Supplement: Supplementary file 1 [file cells-08-01422-s001.zip › cells-618398-supplementary.csv]

Supplemental data file to cells-618398 Combinatory multifactor treatment effects on primary nanofiber oligodendrocyte cultures by Enz et al. This is a comma separated value file (csv) separated by semicolon ";". Please open with suitable software.
	Well	DAPI%	PDGFRa%	MBP%	DAPI_Pixel_Count	PDGFRa_Pixel_Count	MBP_Pixel_Count	PDGF-AA	FGF2	BMP2	BMP4	Plate
1	WellA01	10.96057518	60.19299793	0.178	782612468.9	4297930534	12709645	20	20	0	0	P1
2	WellA02	5.652580962	46.96095981	1.433	403608412.1	3353129933	102319782.5	10	10	0	0	P1
3	WellA03	3.60011671	29.24268592	0.531	257057333.4	2088000881	37914727.5	5	5	0	0	P1
4	WellA04	2.104973701	19.95925287	1.2	150300384.7	1425140553	85683000	2.5	2.5	0	0	P1
5	WellA05	1.597450189	9.342277736	1.438	114061937.1	667061986	102676795	1.25	1.25	0	0	P1
6	WellA06	1.669611266	11.33857947	0.447	119214418.4	809602920.9	31916917.5	0.625	0.625	0	0	P1
7	WellA07	1.162331072	7.163317381	0.97	82993344.37	511478769.3	69260425	0	20	0	0	P1
8	WellA08	1.327088703	8.48289713	4.745	94757451.12	605700062.3	338804862.5	0	10	0	0	P1
9	WellA09	1.185449754	8.071492202	1.432	84644076.06	576324722	102248380	0	5	0	0	P1
10	WellA10	1.179381992	2.263501673	0.195	84210822.68	161619678.2	13923487.5	0	2.5	0	0	P1
11	WellA11	1.342309707	8.243352771	4.95	95844268.85	588595996.2	353442375	0	1.25	0	0	P1
12	WellA12	1.20918301	7.870521972	0.811	86338689.87	561974945.1	57907427.5	0	0.625	0	0	P1
13	WellA13	1.640152552	12.94011812	0.151	117110992.6	923956784.3	10781777.5	20	0	0	0	P1
14	WellA14	2.449413119	29.82928842	0.079	174894220.2	2129885766	5640797.5	10	0	0	0	P1
15	WellA15	1.243603016	12.53240603	0.351	88796364.35	894845121.3	25062277.5	5	0	0	0	P1
16	WellA16	1.490869804	18.67010072	1.502	106451831.2	1333091867	107246555	2.5	0	0	0	P1
17	WellA17	1.025238899	8.900067907	0.184	73204620.49	635487098.7	13138060	1.25	0	0	0	P1
18	WellA18	1.146937088	11.18124713	0.065	81894175.43	798368997.9	4641162.5	0.625	0	0	0	P1
19	WellA19	1.062362712	16.97957662	0.112	75855353.54	1212384220	7997080	0	0	0	0	P1
20	WellB01	13.54649245	NA	NA	967253427.2	NA	NA	20	20	0	0	P1
21	WellB02	5.415134077	NA	NA	386654110.9	NA	NA	10	10	0	0	P1
22	WellB03	3.172863814	NA	NA	226550408.5	NA	NA	5	5	0	0	P1
23	WellB04	2.149508328	NA	NA	153480268.4	NA	NA	2.5	2.5	0	0	P1
24	WellB05	1.748972021	NA	NA	124880974.7	NA	NA	1.25	1.25	0	0	P1
25	WellB06	1.465603211	NA	NA	104647733.3	NA	NA	0.625	0.625	0	0	P1
26	WellB07	1.296447278	NA	NA	92569576.77	NA	NA	0	20	0	0	P1
27	WellB08	1.135618593	NA	NA	81086006.59	NA	NA	0	10	0	0	P1
28	WellB09	1.043987764	NA	NA	74543336.32	NA	NA	0	5	0	0	P1
29	WellB10	1.180578054	NA	NA	84296224.5	NA	NA	0	2.5	0	0	P1
30	WellB11	1.214470582	NA	NA	86716235.73	NA	NA	0	1.25	0	0	P1
31	WellB12	1.165535431	NA	NA	83222143.61	NA	NA	0	0.625	0	0	P1
32	WellB13	2.496297051	NA	NA	178241850.2	NA	NA	20	0	0	0	P1
33	WellB14	2.326103857	NA	NA	166089630.6	NA	NA	10	0	0	0	P1
34	WellB15	1.529260069	NA	NA	109192992.1	NA	NA	5	0	0	0	P1
35	WellB16	1.302099718	NA	NA	92973175.11	NA	NA	2.5	0	0	0	P1
36	WellB17	1.157749012	NA	NA	82666173.83	NA	NA	1.25	0	0	0	P1
37	WellB18	1.24882795	NA	NA	89169437.7	NA	NA	0.625	0	0	0	P1
38	WellB19	1.368399988	NA	NA	97707180.14	NA	NA	0	0	0	0	P1
39	WellC01	1.947706353	12.17126923	2.511	139071102.9	869059051.2	179291677.5	20	20	10	0	P1
40	WellC02	1.721974619	10.66888614	0.066	122953292.7	761785142.9	4712565	10	10	10	0	P1
41	WellC03	1.603377912	9.358417546	0.072	114485191.4	668214408.8	5140980	5	5	10	0	P1
42	WellC04	1.321697159	8.374852525	0.216	94372481.4	597985407.4	15422940	2.5	2.5	10	0	P1
43	WellC05	1.400944121	8.985571513	1.561	100030912.6	641592270	111459302.5	1.25	1.25	10	0	P1
44	WellC06	1.272537287	8.943072784	2.159	90862343.64	638557754.5	154157997.5	0.625	0.625	10	0	P1
45	WellC07	1.20526919	10.21873949	0.658	86059233.34	729643546.2	46982845	0	20	10	0	P1
46	WellC08	1.46362498	7.450389071	0.705	104506482.6	531976405.6	50338762.5	0	10	10	0	P1
47	WellC09	0.958424567	10.10315583	0.172	68433910.15	721390584.1	12281230	0	5	10	0	P1
48	WellC10	0.900269515	7.136275109	0.678	64281494.04	509547883.5	48410895	0	2.5	10	0	P1
49	WellC11	1.221508671	8.492202006	0.909	87218772.88	606364453.7	64904872.5	0	1.25	10	0	P1
50	WellC12	1.232584804	11.79226871	2.023	88009636.47	841997466.7	144447257.5	0	0.625	10	0	P1
51	WellC13	1.965935225	18.28062652	0.061	140372689.9	1305282435	4355552.5	20	0	10	0	P1
52	WellC14	1.530452375	14.73778504	0.075	109278125.7	1052314696	5355187.5	10	0	10	0	P1
53	WellC15	1.348846832	9.781951335	0.131	96311035.92	698455780.2	9353727.5	5	0	10	0	P1
54	WellC16	1.3350765	10.3050164	0.47	95327799.79	735803933.2	33559175	2.5	0	10	0	P1
55	WellC17	1.138774942	10.03210282	0.281	81311377.8	716317221.4	20064102.5	1.25	0	10	0	P1
56	WellC18	1.237892944	9.920739205	0.472	88388650.93	708365581.1	33701980	0.625	0	10	0	P1
57	WellC19	1.238339366	15.19908514	0.259	88420526.58	1085252677	18493247.5	0	0	10	0	P1
58	WellD01	2.039963746	NA	NA	145658511.4	NA	NA	20	20	10	0	P1
59	WellD02	1.552802785	NA	NA	110874000.9	NA	NA	10	10	10	0	P1
60	WellD03	1.856765904	NA	NA	132577727.5	NA	NA	5	5	10	0	P1
61	WellD04	1.717495913	NA	NA	122633501.9	NA	NA	2.5	2.5	10	0	P1
62	WellD05	1.237051377	NA	NA	88328560.95	NA	NA	1.25	1.25	10	0	P1
63	WellD06	1.18247263	NA	NA	84431501.96	NA	NA	0.625	0.625	10	0	P1
64	WellD07	1.079413267	NA	NA	77072805.8	NA	NA	0	20	10	0	P1
65	WellD08	1.264111311	NA	NA	90260707.88	NA	NA	0	10	10	0	P1
66	WellD09	0.999556797	NA	NA	71370854.2	NA	NA	0	5	10	0	P1
67	WellD10	0.925635204	NA	NA	66092667.65	NA	NA	0	2.5	10	0	P1
68	WellD11	1.312562098	NA	NA	93720215.2	NA	NA	0	1.25	10	0	P1
69	WellD12	1.242528292	NA	NA	88719626.37	NA	NA	0	0.625	10	0	P1
70	WellD13	1.483541226	NA	NA	105928552.4	NA	NA	20	0	10	0	P1
71	WellD14	1.340810298	NA	NA	95737207.3	NA	NA	10	0	10	0	P1
72	WellD15	1.488866335	NA	NA	106308778.5	NA	NA	5	0	10	0	P1
73	WellD16	1.298633765	NA	NA	92725697.41	NA	NA	2.5	0	10	0	P1
74	WellD17	1.266304626	NA	NA	90417316.06	NA	NA	1.25	0	10	0	P1
75	WellD18	1.315252305	NA	NA	93912302.71	NA	NA	0.625	0	10	0	P1
76	WellD19	1.230583446	NA	NA	87866734.5	NA	NA	0	0	10	0	P1
77	WellE01	1.26224601	6.652466305	0.67	90127520.73	475002725.3	47839675	20	20	50	0	P1
78	WellE02	1.422856047	7.570059164	0.352	101595478.9	540521149.5	25133680	10	10	50	0	P1
79	WellE03	1.317658973	6.855562249	0.44	94084144.82	489504283.5	31417100	5	5	50	0	P1
80	WellE04	1.216447274	7.508437606	1.514	86857376.48	536121216.2	108103385	2.5	2.5	50	0	P1
81	WellE05	1.144401102	9.777683989	0.085	81713099.69	698151081	6069212.5	1.25	1.25	50	0	P1
82	WellE06	0.935247964	6.777912185	0.038	66779042.75	483959874.8	2713295	0.625	0.625	50	0	P1
83	WellE07	0.952299503	9.815155741	0.062	67996565.26	700826657.8	4426955	0	20	50	0	P1
84	WellE08	1.166872256	6.602537287	0.093	83317596.26	471437668.6	6640432.5	0	10	50	0	P1
85	WellE09	1.21531454	9.332608894	0.166	86776496.44	666371606.6	11852815	0	5	50	0	P1
86	WellE10	0.958162006	6.88666943	1.42	68415162.63	491725414	101391550	0	2.5	50	0	P1
87	WellE11	1.193888658	7.584543686	2.54	85246634.9	541555380.5	181362350	0	1.25	50	0	P1
88	WellE12	1.29037833	7.945867546	0.139	92136238.71	567354807.5	9924947.5	0	0.625	50	0	P1
89	WellE13	0.951411933	7.354881278	0.07	67933190.55	525156910.5	4998175	20	0	50	0	P1
90	WellE14	1.198397471	8.825171726	0.311	85568575.42	630139324.2	22206177.5	10	0	50	0	P1
91	WellE15	1.190947081	8.20407197	0.304	85036598.95	585791248.8	21706360	5	0	50	0	P1
92	WellE16	1.213525578	12.54552041	0.22	86648760.08	895781520.9	15708550	2.5	0	50	0	P1
93	WellE17	1.253231085	9.32852717	0.558	89483832.55	666080161.3	39842595	1.25	0	50	0	P1
94	WellE18	1.141916185	8.690208138	0.164	81535670.4	620502586.6	11710010	0.625	0	50	0	P1
95	WellE19	0.942003962	9.608232607	0.047	67261437.9	686051828.7	3355917.5	0	0	50	0	P1
96	WellF01	1.535494923	NA	NA	109638176.2	NA	NA	20	20	50	0	P1
97	WellF02	1.201562118	NA	NA	85794539.13	NA	NA	10	10	50	0	P1
98	WellF03	1.01136513	NA	NA	72213998.69	NA	NA	5	5	50	0	P1
99	WellF04	1.085472102	NA	NA	77505421.76	NA	NA	2.5	2.5	50	0	P1
100	WellF05	0.968330038	NA	NA	69141185.54	NA	NA	1.25	1.25	50	0	P1
101	WellF06	0.765675976	NA	NA	54671178.88	NA	NA	0.625	0.625	50	0	P1
102	WellF07	1.011429199	NA	NA	72218573.38	NA	NA	0	20	50	0	P1
103	WellF08	1.054402765	NA	NA	75286993.43	NA	NA	0	10	50	0	P1
104	WellF09	1.052563965	NA	NA	75155698.51	NA	NA	0	5	50	0	P1
105	WellF10	0.996856376	NA	NA	71178037.39	NA	NA	0	2.5	50	0	P1
106	WellF11	1.120944719	NA	NA	80038255.3	NA	NA	0	1.25	50	0	P1
107	WellF12	1.053326217	NA	NA	75210125.21	NA	NA	0	0.625	50	0	P1
108	WellF13	0.959844135	NA	NA	68535270.85	NA	NA	20	0	50	0	P1
109	WellF14	0.959968835	NA	NA	68544174.74	NA	NA	10	0	50	0	P1
110	WellF15	1.247338586	NA	NA	89063093.39	NA	NA	5	0	50	0	P1
111	WellF16	1.052979967	NA	NA	75185402.09	NA	NA	2.5	0	50	0	P1
112	WellF17	1.134201575	NA	NA	80984827.96	NA	NA	1.25	0	50	0	P1
113	WellF18	0.983621848	NA	NA	70233059	NA	NA	0.625	0	50	0	P1
114	WellF19	1.270765599	NA	NA	90735840.68	NA	NA	0	0	50	0	P1
115	WellG01	1.165746532	6.167027178	0.089	83237216.75	440341158.1	6354822.5	20	20	100	0	P1
116	WellG02	1.136587481	6.614016339	0.027	81155187.61	472257301.6	1927867.5	10	10	100	0	P1
117	WellG03	1.081181205	6.772332696	0.025	77199040.99	483561485.3	1785062.5	5	5	100	0	P1
118	WellG04	0.980399191	6.451334697	0.143	70002953.24	460641425.7	10210557.5	2.5	2.5	100	0	P1
119	WellG05	1.050100952	5.824441964	0.049	74979833.23	415879717.3	3498722.5	1.25	1.25	100	0	P1
120	WellG06	1.148768852	6.59061508	1.286	82024967.95	470586393.2	91823615	0.625	0.625	100	0	P1
121	WellG07	0.78193737	6.092088368	0.011	55832283.06	434990339.7	785427.5	0	20	100	0	P1
122	WellG08	0.920961586	6.615872505	0.411	65758959.64	472389836.5	29346427.5	0	10	100	0	P1
123	WellG09	0.945336491	6.783074184	0.71	67499388.8	484328454.4	50695775	0	5	100	0	P1
124	WellG10	1.139300268	6.472650215	0.023	81348887.39	462163407	1642257.5	0	2.5	100	0	P1
125	WellG11	1.030022538	6.381370004	0.06	73546184.27	455645771.7	4284150	0	1.25	100	0	P1
126	WellG12	1.137026837	6.919191149	0.02	81186558.73	494047546	1428050	0	0.625	100	0	P1
127	WellG13	1.114163055	4.159789104	0.044	79554027.53	297019341.5	3141710	20	0	100	0	P1
128	WellG14	1.242427954	7.234757706	0.153	88712461.99	516579787.1	10924582.5	10	0	100	0	P1
129	WellG15	1.152971639	2.687914248	0.032	82325057.45	191923797.1	2284880	5	0	100	0	P1
130	WellG16	1.007962353	8.261742245	0.196	71971031.91	589909050.6	13994890	2.5	0	100	0	P1
131	WellG17	1.124019206	8.725825867	0.042	80257781.36	623045781.5	2998905	1.25	0	100	0	P1
132	WellG18	1.141679032	9.007825848	0.103	81518737.08	643181285.1	7354457.5	0.625	0	100	0	P1
133	WellG19	1.051711802	8.738486947	0.152	75094851.94	623949814.2	10853180	0	0	100	0	P1
134	WellH01	1.305305684	NA	NA	93202089.1	NA	NA	20	20	100	0	P1
135	WellH02	1.126617172	NA	NA	80443282.62	NA	NA	10	10	100	0	P1
136	WellH03	1.053116702	NA	NA	75195165.31	NA	NA	5	5	100	0	P1
137	WellH04	0.965785484	NA	NA	68959498.02	NA	NA	2.5	2.5	100	0	P1
138	WellH05	0.944320343	NA	NA	67426833.29	NA	NA	1.25	1.25	100	0	P1
139	WellH06	1.024472253	NA	NA	73149880.04	NA	NA	0.625	0.625	100	0	P1
140	WellH07	0.806052663	NA	NA	57554175.27	NA	NA	0	20	100	0	P1
141	WellH08	0.921799333	NA	NA	65818776.87	NA	NA	0	10	100	0	P1
142	WellH09	0.997360857	NA	NA	71214058.59	NA	NA	0	5	100	0	P1
143	WellH10	1.048940161	NA	NA	74896949.85	NA	NA	0	2.5	100	0	P1
144	WellH11	1.136747309	NA	NA	81166599.73	NA	NA	0	1.25	100	0	P1
145	WellH12	1.233920911	NA	NA	88105037.85	NA	NA	0	0.625	100	0	P1
146	WellH13	1.179136018	NA	NA	84193259.53	NA	NA	20	0	100	0	P1
147	WellH14	1.052703087	NA	NA	75165632.17	NA	NA	10	0	100	0	P1
148	WellH15	1.058549027	NA	NA	75583046.9	NA	NA	5	0	100	0	P1
149	WellH16	0.936187281	NA	NA	66846112.33	NA	NA	2.5	0	100	0	P1
150	WellH17	1.156650037	NA	NA	82587704.27	NA	NA	1.25	0	100	0	P1
151	WellH18	1.506025771	NA	NA	107534005.1	NA	NA	0.625	0	100	0	P1
152	WellH19	1.026431962	NA	NA	73289808.17	NA	NA	0	0	100	0	P1
153	WellI01	8.828072026	60.10307347	0.752	630346412.8	4291509703	53694680	20	20	0	0	P1
154	WellI02	2.893913957	31.94242139	1.733	206632691.3	2280768743	123740532.5	10	10	0	0	P1
155	WellI03	2.014590728	26.67681486	0.098	143846814.5	1904791273	6997445	5	5	0	0	P1
156	WellI04	1.812464082	23.40993426	1.844	129414466.6	1671527831	131666210	2.5	2.5	0	0	P1
157	WellI05	1.040696339	8.935648235	0.095	74308320.35	638027623.1	6783237.5	1.25	1.25	0	0	P1
158	WellI06	1.07435649	7.707471395	0.438	76711739.28	550332726.3	31274295	0.625	0.625	0	0	P1
159	WellI07	0.899015575	6.835774314	0.78	64191959.59	488091375.5	55693950	0	20	0	0	P1
160	WellI08	0.797564366	7.029216926	3.304	56948089.64	501903661.6	235913860	0	10	0	0	P1
161	WellI09	1.032217664	9.831266004	0.279	73702921.75	701976970.9	19921297.5	0	5	0	0	P1
162	WellI10	1.116197852	10.97188344	2.474	79699317.13	783419907.4	176649785	0	2.5	0	0	P1
163	WellI11	0.810985191	7.491242076	1.656	57906370.1	534893412.3	118242540	0	1.25	0	0	P1
164	WellI12	0.780560295	6.732027342	1.789	55733956.46	480683582.3	127739072.5	0	0.625	0	0	P1
165	WellI13	2.472362938	28.91248556	0.678	176532894.7	2064423750	48410895	20	0	0	0	P1
166	WellI14	1.082747199	12.60266879	0.119	77310856.88	899862058.5	8496897.5	10	0	0	0	P1
167	WellI15	1.129891112	10.93848043	0.075	80677050.12	781034849.2	5355187.5	5	0	0	0	P1
168	WellI16	0.823314858	10.558646	0.959	58786739.15	753913720.9	68474997.5	2.5	0	0	0	P1
169	WellI17	0.912987416	8.730821185	0.052	65189583.97	623402459.7	3712930	1.25	0	0	0	P1
170	WellI18	0.809825423	7.955403979	0.129	57823559.77	568035732.6	9210922.5	0.625	0	0	0	P1
171	WellI19	0.899288901	7.222864556	0.023	64211475.75	515730586.5	1642257.5	0	0	0	0	P1
172	WellJ01	11.52841734	NA	NA	823157818.8	NA	NA	20	20	0	0	P1
173	WellJ02	3.185497349	NA	NA	227452474.5	NA	NA	10	10	0	0	P1
174	WellJ03	1.8016012	NA	NA	128638829.7	NA	NA	5	5	0	0	P1
175	WellJ04	1.29198004	NA	NA	92250604.81	NA	NA	2.5	2.5	0	0	P1
176	WellJ05	1.22035621	NA	NA	87136484.28	NA	NA	1.25	1.25	0	0	P1
177	WellJ06	0.9468214	NA	NA	67605415.01	NA	NA	0.625	0.625	0	0	P1
178	WellJ07	0.740909249	NA	NA	52902772.65	NA	NA	0	20	0	0	P1
179	WellJ08	0.769839859	NA	NA	54968490.53	NA	NA	0	10	0	0	P1
180	WellJ09	0.746606502	NA	NA	53309570.76	NA	NA	0	5	0	0	P1
181	WellJ10	0.882724732	NA	NA	63028752.68	NA	NA	0	2.5	0	0	P1
182	WellJ11	1.063875251	NA	NA	75963352.61	NA	NA	0	1.25	0	0	P1
183	WellJ12	0.843476203	NA	NA	60226309.58	NA	NA	0	0.625	0	0	P1
184	WellJ13	3.173615176	NA	NA	226604057.6	NA	NA	20	0	0	0	P1
185	WellJ14	1.607466446	NA	NA	114777122.9	NA	NA	10	0	0	0	P1
186	WellJ15	1.110425313	NA	NA	79287143.41	NA	NA	5	0	0	0	P1
187	WellJ16	1.019066378	NA	NA	72763887.06	NA	NA	2.5	0	0	0	P1
188	WellJ17	0.856603941	NA	NA	61163662.9	NA	NA	1.25	0	0	0	P1
189	WellJ18	0.660266366	NA	NA	47144669.2	NA	NA	0.625	0	0	0	P1
190	WellJ19	0.847129537	NA	NA	60487166.77	NA	NA	0	0	0	0	P1
191	WellK01	7.920051886	55.52072607	1.159	565511504.8	3964318643	82755497.5	20	20	0	10	P1
192	WellK02	3.303069568	37.14214707	0.111	235847424.8	2652042156	7925677.5	10	10	0	10	P1
193	WellK03	1.647566888	18.95192662	1.29	117640394.7	1353214941	92109225	5	5	0	10	P1
194	WellK04	1.187734739	12.05703761	0.858	84807229.7	860902628.1	61263345	2.5	2.5	0	10	P1
195	WellK05	0.910932744	8.533080573	2.153	65042875.25	609283285.6	153729582.5	1.25	1.25	0	10	P1
196	WellK06	0.874552268	6.325252003	0.581	62445218.32	451638806.1	41484852.5	0.625	0.625	0	10	P1
197	WellK07	0.742150026	6.133301894	0.026	52991367.23	437933088.5	1856465	0	20	0	10	P1
198	WellK08	0.734032014	6.340189356	0.567	52411720.88	452705370.5	40485217.5	0	10	0	10	P1
199	WellK09	0.756640538	6.002663292	1.642	54026026.01	428605165.7	117242905	0	5	0	10	P1
200	WellK10	0.972867301	2.450615596	0.159	69465157.46	174980080.1	11352997.5	0	2.5	0	10	P1
201	WellK11	0.945163263	7.000981065	1.821	67487019.89	499887550.5	130023952.5	0	1.25	0	10	P1
202	WellK12	0.922126236	6.933988832	1.054	65842118.57	495104137.6	75258235	0	0.625	0	10	P1
203	WellK13	1.937060494	27.57692898	0.165	138310961.9	1969061672	11781412.5	20	0	0	10	P1
204	WellK14	1.393376093	15.51760225	0.046	99490536.48	1107995595	3284515	10	0	0	10	P1
205	WellK15	1.07926904	10.26049436	0.091	77062507.63	732624948.8	6497627.5	5	0	0	10	P1
206	WellK16	1.012205414	10.94140759	0.246	72273997.07	781243855.1	17565015	2.5	0	0	10	P1
207	WellK17	0.803079527	7.836721792	0.023	57341885.93	559561527.8	1642257.5	1.25	0	0	10	P1
208	WellK18	0.834400148	7.683711147	0.032	59578256.57	548636185.2	2284880	0.625	0	0	10	P1
209	WellK19	0.861586643	8.766584401	0.074	61519440.28	625956042.7	5283785	0	0	0	10	P1
210	WellL01	10.25212454	NA	NA	732027322.8	NA	NA	20	20	0	10	P1
211	WellL02	4.483460893	NA	NA	320130316.4	NA	NA	10	10	0	10	P1
212	WellL03	2.217808929	NA	NA	158357102.1	NA	NA	5	5	0	10	P1
213	WellL04	1.708594715	NA	NA	121997934.1	NA	NA	2.5	2.5	0	10	P1
214	WellL05	1.190413826	NA	NA	84998523.21	NA	NA	1.25	1.25	0	10	P1
215	WellL06	1.03542363	NA	NA	73931835.74	NA	NA	0.625	0.625	0	10	P1
216	WellL07	0.864454859	NA	NA	61724238.07	NA	NA	0	20	0	10	P1
217	WellL08	1.06668103	NA	NA	76163692.24	NA	NA	0	10	0	10	P1
218	WellL09	0.937392313	NA	NA	66932154.63	NA	NA	0	5	0	10	P1
219	WellL10	0.836571429	NA	NA	59733291.46	NA	NA	0	2.5	0	10	P1
220	WellL11	1.018478114	NA	NA	72721883.53	NA	NA	0	1.25	0	10	P1
221	WellL12	0.930537518	NA	NA	66442705.13	NA	NA	0	0.625	0	10	P1
222	WellL13	1.774785235	NA	NA	126724102.7	NA	NA	20	0	0	10	P1
223	WellL14	1.538536214	NA	NA	109855332	NA	NA	10	0	0	10	P1
224	WellL15	1.163026387	NA	NA	83042991.6	NA	NA	5	0	0	10	P1
225	WellL16	1.067819344	NA	NA	76244970.71	NA	NA	2.5	0	0	10	P1
226	WellL17	1.023353736	NA	NA	73070015.13	NA	NA	1.25	0	0	10	P1
227	WellL18	0.909263572	NA	NA	64923692.2	NA	NA	0.625	0	0	10	P1
228	WellL19	0.515167482	NA	NA	36784246.13	NA	NA	0	0	0	10	P1
229	WellM01	9.368806693	77.75137993	2.148	668956219.9	5551642906	153372570	20	20	0	50	P1
230	WellM02	3.378864676	39.84706679	1.865	241259385	2845180187	133165662.5	10	10	0	50	P1
231	WellM03	1.923588643	20.83336909	2.559	137349038.1	1487554637	182718997.5	5	5	0	50	P1
232	WellM04	1.700581686	19.28047327	0.077	121425783.8	1376673993	5497992.5	2.5	2.5	0	50	P1
233	WellM05	1.088855282	13.61562596	0.484	77746989.27	972189732.5	34558810	1.25	1.25	0	50	P1
234	WellM06	1.005017536	7.62587959	0.257	71760764.61	544506867.4	18350442.5	0.625	0.625	0	50	P1
235	WellM07	0.750827539	7.430447238	2.275	53610963.35	530552508.9	162440687.5	0	20	0	50	P1
236	WellM08	0.816192952	7.193443712	2.595	58278217.26	513629864.6	185289487.5	0	10	0	50	P1
237	WellM09	1.092753244	6.726081244	0.081	78025313.5	480259016	5783602.5	0	5	0	50	P1
238	WellM10	1.085722067	10.83996654	1.01	77523269.89	774000710.8	72116525	0	2.5	0	50	P1
239	WellM11	0.9390835	11.67553294	4.391	67052909.61	833662241	313528377.5	0	1.25	0	50	P1
240	WellM12	0.833557166	7.551483932	0.741	59518065.55	539194831.5	52909252.5	0	0.625	0	50	P1
241	WellM13	1.466482804	20.1505383	0.125	104710538.4	1438798811	8925312.5	20	0	0	50	P1
242	WellM14	1.666948768	28.37610805	0.385	119024309.4	2026125055	27489962.5	10	0	0	50	P1
243	WellM15	1.025801875	16.43546954	0.162	73244818.38	1173533614	11567205	5	0	0	50	P1
244	WellM16	0.944193918	12.82292438	0.021	67417806.23	915588858.3	1499452.5	2.5	0	0	50	P1
245	WellM17	0.971745209	8.741180978	0.15	69385037.29	624142174.8	10710375	1.25	0	0	50	P1
246	WellM18	0.652305974	8.255904319	0.933	46576277.31	589492208.1	66618532.5	0.625	0	0	50	P1
247	WellM19	0.651062672	8.77364463	0.144	46487502.44	626460160.7	10281960	0	0	0	50	P1
248	WellN01	24.11706543	NA	NA	1722018764	NA	NA	20	20	0	50	P1
249	WellN02	3.103948941	NA	NA	221629714.3	NA	NA	10	10	0	50	P1
250	WellN03	1.819678439	NA	NA	129929589.7	NA	NA	5	5	0	50	P1
251	WellN04	1.625828187	NA	NA	116088197.1	NA	NA	2.5	2.5	0	50	P1
252	WellN05	1.173634562	NA	NA	83800441.81	NA	NA	1.25	1.25	0	50	P1
253	WellN06	0.945819837	NA	NA	67533900.91	NA	NA	0.625	0.625	0	50	P1
254	WellN07	0.845671465	NA	NA	60383056.78	NA	NA	0	20	0	50	P1
255	WellN08	0.780653253	NA	NA	55740593.9	NA	NA	0	10	0	50	P1
256	WellN09	0.988506679	NA	NA	70581848.15	NA	NA	0	5	0	50	P1
257	WellN10	0.892379521	NA	NA	63718128.75	NA	NA	0	2.5	0	50	P1
258	WellN11	0.947664004	NA	NA	67665579.05	NA	NA	0	1.25	0	50	P1
259	WellN12	0.989881008	NA	NA	70679978.67	NA	NA	0	0.625	0	50	P1
260	WellN13	2.556164886	NA	NA	182516563.3	NA	NA	20	0	0	50	P1
261	WellN14	1.54637629	NA	NA	110415133	NA	NA	10	0	0	50	P1
262	WellN15	0.885357957	NA	NA	63216771.52	NA	NA	5	0	0	50	P1
263	WellN16	2.022550098	NA	NA	144415133.4	NA	NA	2.5	0	0	50	P1
264	WellN17	1.21630708	NA	NA	86847366.28	NA	NA	1.25	0	0	50	P1
265	WellN18	1.057212967	NA	NA	75487648.88	NA	NA	0.625	0	0	50	P1
266	WellN19	0.871515171	NA	NA	62228362	NA	NA	0	0	0	50	P1
267	WellO01	6.935239482	36.92328072	0.025	495193437.1	2636414551	1785062.5	20	20	0	100	P1
268	WellO02	2.476366798	17.54997513	0.443	176818780.3	1253112099	31631307.5	10	10	0	100	P1
269	WellO03	2.037377869	16.63595266	0.627	145473873.3	1187848610	44769367.5	5	5	0	100	P1
270	WellO04	1.333164666	6.581091383	0.451	95191290.06	469906377.5	32202527.5	2.5	2.5	0	100	P1
271	WellO05	0.925001953	3.724903987	0.205	66047451.95	265967456.9	14637512.5	1.25	1.25	0	100	P1
272	WellO06	0.761628785	8.442618092	0.085	54382199.32	602824038.3	6069212.5	0.625	0.625	0	100	P1
273	WellO07	0.842805578	11.74518093	0.561	60178425.28	838635281.1	40056802.5	0	20	0	100	P1
274	WellO08	0.865760813	11.45446023	0.043	61817486.45	817877096.2	3070307.5	0	10	0	100	P1
275	WellO09	0.969180345	12.42745003	0.49	69201899.58	887351000.4	34987225	0	5	0	100	P1
276	WellO10	0.939030647	8.244545954	1.558	67049135.77	588681192.5	111245095	0	2.5	0	100	P1
277	WellO11	0.844535633	11.63490231	0.529	60301955.54	830761112	37771922.5	0	1.25	0	100	P1
278	WellO12	0.903508106	7.729979646	0.717	64512737.54	551939871.7	51195592.5	0	0.625	0	100	P1
279	WellO13	1.722545364	25.2340279	0.114	122994045.4	1801772677	8139885	20	0	0	100	P1
280	WellO14	1.184675401	13.39546557	0.379	84588785.32	956469730	27061547.5	10	0	0	100	P1
281	WellO15	1.010411576	12.19053171	0.256	72145912.56	870434440.2	18279040	5	0	0	100	P1
282	WellO16	0.975183005	10.69483539	0.129	69630504.51	763637983.6	9210922.5	2.5	0	0	100	P1
283	WellO17	0.951816457	10.12137362	1.064	67962074.57	722691379.9	75972260	1.25	0	0	100	P1
284	WellO18	0.824211654	3.777624968	0.357	58850772.62	269731866.8	25490692.5	0.625	0	0	100	P1
285	WellO19	0.99570164	5.100285704	0.046	71095586.35	364173150	3284515	0	0	0	100	P1
286	WellP01	6.279203155	NA	NA	448350803.3	NA	NA	20	20	0	100	P1
287	WellP02	3.095992042	NA	NA	221061571.8	NA	NA	10	10	0	100	P1
288	WellP03	1.490879056	NA	NA	106452491.8	NA	NA	5	5	0	100	P1
289	WellP04	1.237778203	NA	NA	88380458.14	NA	NA	2.5	2.5	0	100	P1
290	WellP05	1.025372563	NA	NA	73214164.43	NA	NA	1.25	1.25	0	100	P1
291	WellP06	1.15114433	NA	NA	82194583.02	NA	NA	0.625	0.625	0	100	P1
292	WellP07	1.015976795	NA	NA	72543283.1	NA	NA	0	20	0	100	P1
293	WellP08	0.896219173	NA	NA	63992289.5	NA	NA	0	10	0	100	P1
294	WellP09	1.196057062	NA	NA	85401464.37	NA	NA	0	5	0	100	P1
295	WellP10	1.258924067	NA	NA	89890325.69	NA	NA	0	2.5	0	100	P1
296	WellP11	1.234751625	NA	NA	88164352.9	NA	NA	0	1.25	0	100	P1
297	WellP12	1.090184279	NA	NA	77841882.98	NA	NA	0	0.625	0	100	P1
298	WellP13	1.825886424	NA	NA	130372855.4	NA	NA	20	0	0	100	P1
299	WellP14	1.88364385	NA	NA	134496880	NA	NA	10	0	0	100	P1
300	WellP15	1.340923859	NA	NA	95745315.84	NA	NA	5	0	0	100	P1
301	WellP16	1.172503342	NA	NA	83719669.88	NA	NA	2.5	0	0	100	P1
302	WellP17	1.020556989	NA	NA	72870320.41	NA	NA	1.25	0	0	100	P1
303	WellP18	1.168422888	NA	NA	83428315.26	NA	NA	0.625	0	0	100	P1
304	WellP19	1.070667334	NA	NA	76448324.32	NA	NA	0	0	0	100	P1
305	WellA01	12.63035976	58.84537039	1.396	901839263	4201706559	99677890	20	20	0	0	P2
306	WellA02	5.882193679	45.92954885	0.84	420003334.2	3279484612	59978100	10	10	0	0	P2
307	WellA03	2.585062919	23.51774225	0.802	184579955.1	1679225591	57264805	5	5	0	0	P2
308	WellA04	0.088542924	5.171065253	0.308	6322186.131	369226986.7	21991970	2.5	2.5	0	0	P2
309	WellA05	1.699822876	17.32934945	2.16	121371602.9	1237358874	154229400	1.25	1.25	0	0	P2
310	WellA06	1.460565848	9.71694087	2.269	104288053	693813870.5	162012272.5	0.625	0.625	0	0	P2
311	WellA07	1.323114882	8.430794255	1.573	94473710.36	601979786.8	112316132.5	0	20	0	0	P2
312	WellA08	1.222537162	10.0056841	1.811	87292209.71	714430859.1	129309927.5	0	10	0	0	P2
313	WellA09	1.249747532	7.729239727	2.06	89235098.15	551887039.6	147089150	0	5	0	0	P2
314	WellA10	1.350214549	7.604742738	0.509	96408694.33	542997643.4	36343872.5	0	2.5	0	0	P2
315	WellA11	1.388364549	7.401619507	1.259	99132699.71	528494136.8	89895747.5	0	1.25	0	0	P2
316	WellA12	1.428913989	11.30600439	1.004	102028031.1	807276978.4	71688110	0	0.625	0	0	P2
317	WellA13	4.39423322	37.07814823	0.505	313759237.5	2647472479	36058262.5	20	0	0	0	P2
318	WellA14	2.322511785	22.290713	0.55	165833147.7	1591612635	39271375	10	0	0	0	P2
319	WellA15	2.063413199	15.65314874	0.023	147332860.9	1117673953	1642257.5	5	0	0	0	P2
320	WellA16	1.411825092	10.68526576	0.488	100807841.1	762954688.4	34844420	2.5	0	0	0	P2
321	WellA17	1.40654871	9.950601706	0.229	100431094.3	710497838.3	16351172.5	1.25	0	0	0	P2
322	WellA18	1.136537356	8.528206827	0.378	81151608.56	608935288	26990145	0.625	0	0	0	P2
323	WellA19	1.096220126	8.441868342	0.164	78272857.55	602770504.3	11710010	0	0	0	0	P2
324	WellB01	19.29253346	NA	NA	1377535120	NA	NA	20	20	0	0	P2
325	WellB02	5.034487776	NA	NA	359475013.4	NA	NA	10	10	0	0	P2
326	WellB03	3.158050705	NA	NA	225492715.5	NA	NA	5	5	0	0	P2
327	WellB04	1.771553842	NA	NA	126493373.2	NA	NA	2.5	2.5	0	0	P2
328	WellB05	1.531236427	NA	NA	109334109	NA	NA	1.25	1.25	0	0	P2
329	WellB06	1.545551045	NA	NA	110356208.5	NA	NA	0.625	0.625	0	0	P2
330	WellB07	1.157987961	NA	NA	82683235.39	NA	NA	0	20	0	0	P2
331	WellB08	1.259569884	NA	NA	89936438.64	NA	NA	0	10	0	0	P2
332	WellB09	1.448299789	NA	NA	103412225.7	NA	NA	0	5	0	0	P2
333	WellB10	1.338853041	NA	NA	95597454.26	NA	NA	0	2.5	0	0	P2
334	WellB11	1.302375906	NA	NA	92992895.63	NA	NA	0	1.25	0	0	P2
335	WellB12	1.329649989	NA	NA	94940333.34	NA	NA	0	0.625	0	0	P2
336	WellB13	3.800810825	NA	NA	271387394.9	NA	NA	20	0	0	0	P2
337	WellB14	2.259451404	NA	NA	161330478.9	NA	NA	10	0	0	0	P2
338	WellB15	1.939591	NA	NA	138491646.4	NA	NA	5	0	0	0	P2
339	WellB16	1.293727692	NA	NA	92375391.53	NA	NA	2.5	0	0	0	P2
340	WellB17	1.184944762	NA	NA	84608018.37	NA	NA	1.25	0	0	0	P2
341	WellB18	1.181945133	NA	NA	84393837.36	NA	NA	0.625	0	0	0	P2
342	WellB19	1.369296736	NA	NA	97771210.19	NA	NA	0	0	0	0	P2
343	WellC01	2.505529217	23.58976182	2.24	178901049.9	1684367968	159941600	20	20	10	0	P2
344	WellC02	1.611492694	12.47448718	0.985	115064607.1	890709570.6	70331462.5	10	10	10	0	P2
345	WellC03	1.474528985	11.42078114	1.268	105285055.9	815472325	90538370	5	5	10	0	P2
346	WellC04	1.846428256	11.73188071	0.853	131839593.5	837685612.5	60906332.5	2.5	2.5	10	0	P2
347	WellC05	1.269360393	10.42298211	0.179	90635505.46	744226979.8	12781047.5	1.25	1.25	10	0	P2
348	WellC06	1.363279172	11.97955243	1.187	97341541.08	855369992	84754767.5	0.625	0.625	10	0	P2
349	WellC07	1.36471602	8.828941433	1.058	97444135.62	630408490.7	75543845	0	20	10	0	P2
350	WellC08	1.23341956	8.241710565	0.461	88069240.13	588478738.6	32916552.5	0	10	10	0	P2
351	WellC09	1.426849328	9.239504345	1.8	101880609.1	659723709	128524500	0	5	10	0	P2
352	WellC10	1.329293118	11.70570074	2.485	94914851.86	835816297.1	177435212.5	0	2.5	10	0	P2
353	WellC11	1.487651247	10.95755755	1.239	106222018.2	782397002.9	88467697.5	0	1.25	10	0	P2
354	WellC12	1.380725248	9.260274241	0.569	98587234.52	661206731.5	40628022.5	0	0.625	10	0	P2
355	WellC13	2.721256485	31.20710759	0.97	194304516.2	2228265500	69260425	20	0	10	0	P2
356	WellC14	1.595128224	10.9265325	0.493	113896143	780181736.8	35201432.5	10	0	10	0	P2
357	WellC15	1.366178106	9.280170123	1.178	97548532.21	662627347.2	84112145	5	0	10	0	P2
358	WellC16	1.627188313	13.75793286	0.26	116185313.5	982350801	18564650	2.5	0	10	0	P2
359	WellC17	1.333236755	8.951660515	0.35	95196437.4	639170939.9	24990875	1.25	0	10	0	P2
360	WellC18	1.218341937	8.293863691	0.228	86992660.16	592202602.2	16279770	0.625	0	10	0	P2
361	WellC19	1.298388518	8.313357673	0.209	92708186.16	593594521.2	14923122.5	0	0	10	0	P2
362	WellD01	1.857251427	NA	NA	132612395	NA	NA	20	20	10	0	P2
363	WellD02	2.141475326	NA	NA	152906692	NA	NA	10	10	10	0	P2
364	WellD03	1.951523187	NA	NA	139343634.4	NA	NA	5	5	10	0	P2
365	WellD04	2.048443642	NA	NA	146263997.1	NA	NA	2.5	2.5	10	0	P2
366	WellD05	1.744942218	NA	NA	124593236.7	NA	NA	1.25	1.25	10	0	P2
367	WellD06	1.514836228	NA	NA	108163093.8	NA	NA	0.625	0.625	10	0	P2
368	WellD07	1.464667658	NA	NA	104580932.5	NA	NA	0	20	10	0	P2
369	WellD08	1.165592574	NA	NA	83226223.77	NA	NA	0	10	10	0	P2
370	WellD09	1.585701876	NA	NA	113223078.2	NA	NA	0	5	10	0	P2
371	WellD10	1.275862691	NA	NA	91099785.79	NA	NA	0	2.5	10	0	P2
372	WellD11	1.359774405	NA	NA	97091291.95	NA	NA	0	1.25	10	0	P2
373	WellD12	1.171408834	NA	NA	83641519.27	NA	NA	0	0.625	10	0	P2
374	WellD13	1.573745006	NA	NA	112369327.8	NA	NA	20	0	10	0	P2
375	WellD14	1.695883025	NA	NA	121090287.7	NA	NA	10	0	10	0	P2
376	WellD15	1.370220902	NA	NA	97837197.96	NA	NA	5	0	10	0	P2
377	WellD16	1.271175153	NA	NA	90765083.86	NA	NA	2.5	0	10	0	P2
378	WellD17	1.351586062	NA	NA	96506623.79	NA	NA	1.25	0	10	0	P2
379	WellD18	1.222011499	NA	NA	87254676.06	NA	NA	0.625	0	10	0	P2
380	WellD19	1.132023057	NA	NA	80829276.33	NA	NA	0	0	10	0	P2
381	WellE01	1.502704535	10.46575402	0.494	107296860.6	747281001.2	35272835	20	20	50	0	P2
382	WellE02	1.665791986	10.89774476	0.384	118941712.3	778126220.1	27418560	10	10	50	0	P2
383	WellE03	1.474459587	10.04390512	0.359	105280100.7	717159935.5	25633497.5	5	5	50	0	P2
384	WellE04	1.466663801	14.46677484	0.499	104723462.1	1032963890	35629847.5	2.5	2.5	50	0	P2
385	WellE05	1.33783124	9.026626984	1.224	95524495.11	644523733.2	87396660	1.25	1.25	50	0	P2
386	WellE06	1.417117804	9.590425829	2.136	101185754	684780380.3	152515740	0.625	0.625	50	0	P2
387	WellE07	1.307333042	8.927042564	0.145	93346847.53	637413156.7	10353362.5	0	20	50	0	P2
388	WellE08	1.46244576	11.09118157	0.404	104422283.4	791938092.1	28846610	0	10	50	0	P2
389	WellE09	1.283817029	7.526839444	0.587	91667745.41	537435153.4	41913267.5	0	5	50	0	P2
390	WellE10	1.507869445	10.7943917	0.403	107665648	770746553.1	28775207.5	0	2.5	50	0	P2
391	WellE11	1.328744535	7.863126834	0.902	94875681.66	561446913.8	64405055	0	1.25	50	0	P2
392	WellE12	1.215234421	3.052387722	0.377	86770775.75	217948114.3	26918742.5	0	0.625	50	0	P2
393	WellE13	1.359581315	7.588562846	0.185	97077504.84	541842358.6	13209462.5	20	0	50	0	P2
394	WellE14	1.367447877	9.87147742	1.04	97639197.04	704848166.5	74258600	10	0	50	0	P2
395	WellE15	1.27339149	8.661262849	0.232	90923335.86	618435820.6	16565380	5	0	50	0	P2
396	WellE16	1.042785262	5.979080288	0.654	74457474.67	426921280.3	46697235	2.5	0	50	0	P2
397	WellE17	1.255608705	7.123780706	0.155	89653600.56	508655751.9	11067387.5	1.25	0	50	0	P2
398	WellE18	1.167408027	6.880653859	0.492	83355851.65	491295887.2	35130030	0.625	0	50	0	P2
399	WellE19	1.225871323	7.584819799	0.373	87530277.14	541575095.7	26633132.5	0	0	50	0	P2
400	WellF01	1.597176313	NA	NA	114042381.7	NA	NA	20	20	50	0	P2
401	WellF02	1.492269605	NA	NA	106551780.5	NA	NA	10	10	50	0	P2
402	WellF03	1.543007402	NA	NA	110174586	NA	NA	5	5	50	0	P2
403	WellF04	1.299496465	NA	NA	92787296.34	NA	NA	2.5	2.5	50	0	P2
404	WellF05	1.591125641	NA	NA	113610348.6	NA	NA	1.25	1.25	50	0	P2
405	WellF06	1.342599917	NA	NA	95864990.57	NA	NA	0.625	0.625	50	0	P2
406	WellF07	1.111574846	NA	NA	79369222.94	NA	NA	0	20	50	0	P2
407	WellF08	1.148316803	NA	NA	81992690.53	NA	NA	0	10	50	0	P2
408	WellF09	1.329869437	NA	NA	94956002.48	NA	NA	0	5	50	0	P2
409	WellF10	0.965698188	NA	NA	68953264.87	NA	NA	0	2.5	50	0	P2
410	WellF11	1.065879721	NA	NA	76106476.78	NA	NA	0	1.25	50	0	P2
411	WellF12	1.097056065	NA	NA	78332545.68	NA	NA	0	0.625	50	0	P2
412	WellF13	1.17536705	NA	NA	83924145.79	NA	NA	20	0	50	0	P2
413	WellF14	1.242345342	NA	NA	88706563.28	NA	NA	10	0	50	0	P2
414	WellF15	0.980810821	NA	NA	70032344.65	NA	NA	5	0	50	0	P2
415	WellF16	0.993057399	NA	NA	70906780.93	NA	NA	2.5	0	50	0	P2
416	WellF17	1.125201183	NA	NA	80342177.47	NA	NA	1.25	0	50	0	P2
417	WellF18	1.185109181	NA	NA	84619758.3	NA	NA	0.625	0	50	0	P2
418	WellF19	1.024148149	NA	NA	73126738.21	NA	NA	0	0	50	0	P2
419	WellG01	1.793215281	18.36001466	0.051	128040054.1	1310950947	3641527.5	20	20	100	0	P2
420	WellG02	1.437004722	10.72486765	0.051	102605729.7	765782362.6	3641527.5	10	10	100	0	P2
421	WellG03	1.24767577	9.517665545	0.767	89087169.17	679585114.1	54765717.5	5	5	100	0	P2
422	WellG04	1.209549808	9.089863694	0.03	86364880.17	649038992.4	2142075	2.5	2.5	100	0	P2
423	WellG05	1.421561601	8.389001929	0.827	101503052.2	598995710.2	59049867.5	1.25	1.25	100	0	P2
424	WellG06	1.234633252	11.41413689	0.594	88155900.78	814997909.5	42413085	0.625	0.625	100	0	P2
425	WellG07	1.248916663	6.311090512	0.028	89175772.03	450627640.3	1999270	0	20	100	0	P2
426	WellG08	1.066646382	10.2868642	0.074	76161218.29	734507821.1	5283785	0	10	100	0	P2
427	WellG09	0.873290075	7.208181619	0.741	62355094.58	514682188.1	52909252.5	0	5	100	0	P2
428	WellG10	0.993912723	7.377271051	0.44	70967853.2	526755596.2	31417100	0	2.5	100	0	P2
429	WellG11	0.983591778	7.480822902	1.096	70230911.93	534149457.3	78257140	0	1.25	100	0	P2
430	WellG12	1.021501985	7.00712517	1.218	72937795.48	500326255	86968245	0	0.625	100	0	P2
431	WellG13	0.91345679	2.842854518	0.114	65223098.45	202986919.7	8139885	20	0	100	0	P2
432	WellG14	0.976887915	2.936384912	0.22	69752239.35	209665223.7	15708550	10	0	100	0	P2
433	WellG15	1.037481967	6.951682115	0.902	74078806.15	496367482.2	64405055	5	0	100	0	P2
434	WellG16	0.967542884	6.741866977	0.03	69084980.77	481386156.8	2142075	2.5	0	100	0	P2
435	WellG17	1.161874889	9.799912856	0.413	82960771.76	699738277.7	29489232.5	1.25	0	100	0	P2
436	WellG18	0.971447888	6.438191104	0.603	69363807.82	459702940.3	43055707.5	0.625	0	100	0	P2
437	WellG19	1.014179408	6.906689224	0.758	72414945.18	493154877.3	54123095	0	0	100	0	P2
438	WellH01	1.750935087	NA	NA	125021142.5	NA	NA	20	20	100	0	P2
439	WellH02	1.301582516	NA	NA	92936245.6	NA	NA	10	10	100	0	P2
440	WellH03	1.540926092	NA	NA	110025975.3	NA	NA	5	5	100	0	P2
441	WellH04	1.248643876	NA	NA	89156294.36	NA	NA	2.5	2.5	100	0	P2
442	WellH05	1.24752758	NA	NA	89076588.03	NA	NA	1.25	1.25	100	0	P2
443	WellH06	1.143740191	NA	NA	81665908.99	NA	NA	0.625	0.625	100	0	P2
444	WellH07	1.085215943	NA	NA	77487131.37	NA	NA	0	20	100	0	P2
445	WellH08	1.105462467	NA	NA	78932783.8	NA	NA	0	10	100	0	P2
446	WellH09	0.980620087	NA	NA	70018725.76	NA	NA	0	5	100	0	P2
447	WellH10	0.967474406	NA	NA	69080091.27	NA	NA	0	2.5	100	0	P2
448	WellH11	1.052179914	NA	NA	75128276.31	NA	NA	0	1.25	100	0	P2
449	WellH12	1.027236026	NA	NA	73347220.35	NA	NA	0	0.625	100	0	P2
450	WellH13	1.12036274	NA	NA	79996700.54	NA	NA	20	0	100	0	P2
451	WellH14	0.854509116	NA	NA	61014087.16	NA	NA	10	0	100	0	P2
452	WellH15	1.07234061	NA	NA	76567800.41	NA	NA	5	0	100	0	P2
453	WellH16	1.097729088	NA	NA	78380601.21	NA	NA	2.5	0	100	0	P2
454	WellH17	0.830785455	NA	NA	59320158.45	NA	NA	1.25	0	100	0	P2
455	WellH18	1.038516094	NA	NA	74152645.4	NA	NA	0.625	0	100	0	P2
456	WellH19	0.870236642	NA	NA	62137071.83	NA	NA	0	0	100	0	P2
457	WellI01	10.10901161	70.97611449	0.763	721808701.7	5067872015	54480107.5	20	20	0	0	P2
458	WellI02	3.501111754	45.81025105	1.637	249988132	3270966451	116885892.5	10	10	0	0	P2
459	WellI03	2.457027738	25.85263132	2.023	175437923.1	1845942508	144447257.5	5	5	0	0	P2
460	WellI04	1.632752434	22.75363603	0.298	116582605.7	1624666497	21277945	2.5	2.5	0	0	P2
461	WellI05	1.380371767	11.6567711	1.674	98561995.09	832322598.3	119527785	1.25	1.25	0	0	P2
462	WellI06	1.051691349	13.68837816	0.559	75093391.55	977384421.6	39913997.5	0.625	0.625	0	0	P2
463	WellI07	0.867432548	9.250589762	0.368	61936852.51	660515235.5	26276120	0	20	0	0	P2
464	WellI08	0.950958135	9.192158079	2.699	67900788.23	656343067.2	192715347.5	0	10	0	0	P2
465	WellI09	1.046015439	8.781923931	2.347	74688117.38	627051323.5	167581667.5	0	5	0	0	P2
466	WellI10	0.721743643	7.571730054	0.829	51534300.47	540640455.2	59192672.5	0	2.5	0	0	P2
467	WellI11	0.963504564	8.17152687	0.735	68796634.63	583467447.3	52480837.5	0	1.25	0	0	P2
468	WellI12	0.844739185	11.43772643	1.359	60316489.66	816682261.5	97035997.5	0	0.625	0	0	P2
469	WellI13	1.843969585	27.03183836	0.229	131664038.3	1930140839	16351172.5	20	0	0	0	P2
470	WellI14	1.520691273	17.82824089	0.501	108581158.6	1272980970	35772652.5	10	0	0	0	P2
471	WellI15	0.843894668	13.53486781	0.635	60256189.03	966423398.9	45340587.5	5	0	0	0	P2
472	WellI16	1.101675865	13.82625629	0.92	78662410.95	987229264.4	65690300	2.5	0	0	0	P2
473	WellI17	0.798939015	7.878222381	0.303	57046243.02	562524773.6	21634957.5	1.25	0	0	0	P2
474	WellI18	0.82001863	7.356335461	0.152	58551380.23	525260742.8	10853180	0.625	0	0	0	P2
475	WellI19	0.779489787	7.178534218	0.662	55657519.52	512565289.5	47268455	0	0	0	0	P2
476	WellJ01	7.850082423	NA	NA	560515510.2	NA	NA	20	20	0	0	P2
477	WellJ02	5.042297369	NA	NA	360032637.9	NA	NA	10	10	0	0	P2
478	WellJ03	2.664531936	NA	NA	190254241.6	NA	NA	5	5	0	0	P2
479	WellJ04	1.561807204	NA	NA	111516938.9	NA	NA	2.5	2.5	0	0	P2
480	WellJ05	1.368099998	NA	NA	97685760.11	NA	NA	1.25	1.25	0	0	P2
481	WellJ06	1.04150431	NA	NA	74366011.49	NA	NA	0.625	0.625	0	0	P2
482	WellJ07	0.994188822	NA	NA	70987567.36	NA	NA	0	20	0	0	P2
483	WellJ08	1.095173224	NA	NA	78198106.13	NA	NA	0	10	0	0	P2
484	WellJ09	1.001172505	NA	NA	71486219.79	NA	NA	0	5	0	0	P2
485	WellJ10	0.81305282	NA	NA	58054003.98	NA	NA	0	2.5	0	0	P2
486	WellJ11	0.857861558	NA	NA	61253459.9	NA	NA	0	1.25	0	0	P2
487	WellJ12	0.946454415	NA	NA	67579211.37	NA	NA	0	0.625	0	0	P2
488	WellJ13	2.028753851	NA	NA	144858096.8	NA	NA	20	0	0	0	P2
489	WellJ14	1.34861212	NA	NA	96294276.9	NA	NA	10	0	0	0	P2
490	WellJ15	0.952007371	NA	NA	67975706.31	NA	NA	5	0	0	0	P2
491	WellJ16	0.967655151	NA	NA	69092996.92	NA	NA	2.5	0	0	0	P2
492	WellJ17	0.783155675	NA	NA	55919273.08	NA	NA	1.25	0	0	0	P2
493	WellJ18	0.757684104	NA	NA	54100539.24	NA	NA	0.625	0	0	0	P2
494	WellJ19	0.933569919	NA	NA	66659226.14	NA	NA	0	0	0	0	P2
495	WellK01	9.683772217	63.53986437	1.873	691445545.7	4536905166	133736882.5	20	20	0	10	P2
496	WellK02	2.439419873	26.52813501	0.225	174180677.5	1894175160	16065562.5	10	10	0	10	P2
497	WellK03	1.988454063	25.07058314	1.171	141980591.2	1790102313	83612327.5	5	5	0	10	P2
498	WellK04	1.412290965	15.76521985	2.087	100841105.6	1125676110	149017017.5	2.5	2.5	0	10	P2
499	WellK05	1.382392568	13.41414721	1.012	98706285.34	957803646.3	72259330	1.25	1.25	0	10	P2
500	WellK06	1.059033246	10.61777153	1.891	75617621.35	758135431.9	135022127.5	0.625	0.625	0	10	P2
501	WellK07	0.853787737	8.148962079	0.911	60962578.89	581856264.8	65047677.5	0	20	0	10	P2
502	WellK08	1.191598324	7.442313402	1.053	85083099.33	531399782.7	75186832.5	0	10	0	10	P2
503	WellK09	1.234631787	8.353842519	3.391	88155796.17	596485240.5	242125877.5	0	5	0	10	P2
504	WellK10	1.08599833	11.1698915	2.294	77542995.76	797558177.6	163797335	0	2.5	0	10	P2
505	WellK11	0.879719912	8.698916995	2.49	62814201.02	621124420.7	177792225	0	1.25	0	10	P2
506	WellK12	0.817847664	8.640842476	0.029	58396367.83	616977754.9	2070672.5	0	0.625	0	10	P2
507	WellK13	2.315182208	29.14687252	0.274	165309797.6	2081159565	19564285	20	0	0	10	P2
508	WellK14	1.23786352	15.59761739	0.422	88386549.99	1113708875	30131855	10	0	0	10	P2
509	WellK15	1.00010472	10.86635128	0.116	71409977.27	775884647.1	8282690	5	0	0	10	P2
510	WellK16	0.991272889	8.958297222	0.405	70779362.46	639644817.4	28918012.5	2.5	0	0	10	P2
511	WellK17	0.706587801	6.707377783	0.107	50452135.46	478923542.2	7640067.5	1.25	0	0	10	P2
512	WellK18	0.840796264	5.670042257	0.314	60034955.24	404855192.3	22420385	0.625	0	0	10	P2
513	WellK19	0.77615733	7.513298528	1.051	55419573.76	536468298.1	75044027.5	0	0	0	10	P2
514	WellL01	13.5019102	NA	NA	964070143	NA	NA	20	20	0	10	P2
515	WellL02	4.472406144	NA	NA	319340979.7	NA	NA	10	10	0	10	P2
516	WellL03	2.585837215	NA	NA	184635241.7	NA	NA	5	5	0	10	P2
517	WellL04	1.693427727	NA	NA	120914973.3	NA	NA	2.5	2.5	0	10	P2
518	WellL05	1.394719363	NA	NA	99586449.32	NA	NA	1.25	1.25	0	10	P2
519	WellL06	1.462950244	NA	NA	104458304.8	NA	NA	0.625	0.625	0	10	P2
520	WellL07	0.868229067	NA	NA	61993725.96	NA	NA	0	20	0	10	P2
521	WellL08	1.05311747	NA	NA	75195220.15	NA	NA	0	10	0	10	P2
522	WellL09	1.695686772	NA	NA	121076274.7	NA	NA	0	5	0	10	P2
523	WellL10	1.356226471	NA	NA	96837960.6	NA	NA	0	2.5	0	10	P2
524	WellL11	0.877813668	NA	NA	62678090.43	NA	NA	0	1.25	0	10	P2
525	WellL12	0.976678059	NA	NA	69737255.11	NA	NA	0	0.625	0	10	P2
526	WellL13	2.423832357	NA	NA	173067689.9	NA	NA	20	0	0	10	P2
527	WellL14	3.536401576	NA	NA	252507913.5	NA	NA	10	0	0	10	P2
528	WellL15	1.065747338	NA	NA	76097024.3	NA	NA	5	0	0	10	P2
529	WellL16	0.985505776	NA	NA	70367576.17	NA	NA	2.5	0	0	10	P2
530	WellL17	0.878825816	NA	NA	62750360.33	NA	NA	1.25	0	0	10	P2
531	WellL18	0.816370684	NA	NA	58290907.76	NA	NA	0.625	0	0	10	P2
532	WellL19	0.635889986	NA	NA	45404134.73	NA	NA	0	0	0	10	P2
533	WellM01	4.865361359	36.64285886	2.478	347398964.4	2616391730	176935395	20	20	0	50	P2
534	WellM02	3.482849744	38.62553831	0.243	248684178.8	2757959999	17350807.5	10	10	0	50	P2
535	WellM03	2.591485301	25.59443724	1.185	185038529.2	1827506805	84611962.5	5	5	0	50	P2
536	WellM04	1.584884821	16.91995342	1.187	113164738.4	1208126974	84754767.5	2.5	2.5	0	50	P2
537	WellM05	1.558142793	13.44312934	1.525	111255290.8	959873042.5	108888812.5	1.25	1.25	0	50	P2
538	WellM06	1.135545938	13.89699557	0.181	81080818.84	992280226	12923852.5	0.625	0.625	0	50	P2
539	WellM07	1.17661884	15.04465174	1.854	84013526.72	1074225746	132380235	0	20	0	50	P2
540	WellM08	1.533069461	13.8299629	2.242	109464992.2	987493926	160084405	0	10	0	50	P2
541	WellM09	2.148625955	7.674325184	1.002	153417264.8	547966004	71545305	0	5	0	50	P2
542	WellM10	1.00474076	3.648010496	0.101	71741002.12	260477069.4	7211652.5	0	2.5	0	50	P2
543	WellM11	0.872652311	8.922339389	4.446	62309556.64	637077338.2	317455515	0	1.25	0	50	P2
544	WellM12	0.821632204	8.09683288	1.789	58666593.45	578134109.7	127739072.5	0	0.625	0	50	P2
545	WellM13	2.073387811	23.85757572	0.444	148045073.2	1703490551	31702710	20	0	0	50	P2
546	WellM14	1.525166149	25.37692502	0.474	108900676	1811975888	33844785	10	0	0	50	P2
547	WellM15	1.025087713	10.39717837	0.969	73193825.43	742384528.3	69189022.5	5	0	0	50	P2
548	WellM16	1.153081955	8.8334321	0.145	82332934.29	630729135.5	10353362.5	2.5	0	0	50	P2
549	WellM17	0.756230437	7.965176455	0.553	53996743.78	568733511.8	39485582.5	1.25	0	0	50	P2
550	WellM18	0.926895333	9.717143625	0.037	66182644.01	693828347.7	2641892.5	0.625	0	0	50	P2
551	WellM19	0.690814867	6.624174308	0.524	49325908.54	472982606	37414910	0	0	0	50	P2
552	WellN01	12.49875948	NA	NA	892442673.4	NA	NA	20	20	0	50	P2
553	WellN02	4.273148132	NA	NA	305113459.5	NA	NA	10	10	0	50	P2
554	WellN03	3.278769899	NA	NA	234112367.7	NA	NA	5	5	0	50	P2
555	WellN04	1.59333331	NA	NA	113767981.7	NA	NA	2.5	2.5	0	50	P2
556	WellN05	2.040254596	NA	NA	145679278.8	NA	NA	1.25	1.25	0	50	P2
557	WellN06	1.528514731	NA	NA	109139773.1	NA	NA	0.625	0.625	0	50	P2
558	WellN07	1.281105324	NA	NA	91474122.9	NA	NA	0	20	0	50	P2
559	WellN08	1.511460037	NA	NA	107922025.3	NA	NA	0	10	0	50	P2
560	WellN09	1.141418301	NA	NA	81500120.24	NA	NA	0	5	0	50	P2
561	WellN10	1.168731875	NA	NA	83450377.7	NA	NA	0	2.5	0	50	P2
562	WellN11	1.007410878	NA	NA	71931655.22	NA	NA	0	1.25	0	50	P2
563	WellN12	0.974898757	NA	NA	69610208.5	NA	NA	0	0.625	0	50	P2
564	WellN13	1.940464484	NA	NA	138554015.3	NA	NA	20	0	0	50	P2
565	WellN14	1.343067345	NA	NA	95898366.1	NA	NA	10	0	0	50	P2
566	WellN15	1.515404456	NA	NA	108203666.7	NA	NA	5	0	0	50	P2
567	WellN16	1.380363275	NA	NA	98561388.74	NA	NA	2.5	0	0	50	P2
568	WellN17	1.099089285	NA	NA	78477722.67	NA	NA	1.25	0	0	50	P2
569	WellN18	0.909256158	NA	NA	64923162.82	NA	NA	0.625	0	0	50	P2
570	WellN19	1.181289197	NA	NA	84347001.89	NA	NA	0	0	0	50	P2
571	WellO01	4.652947421	36.86307405	1.235	332232078.2	2632115645	88182087.5	20	20	0	100	P2
572	WellO02	2.829914305	36.04421922	0.482	202062956.2	2573647363	34416005	10	10	0	100	P2
573	WellO03	2.389889743	28.4361273	1.734	170644102.4	2030410579	123811935	5	5	0	100	P2
574	WellO04	1.642602715	18.16469799	1.011	117285940.4	1297004848	72187927.5	2.5	2.5	0	100	P2
575	WellO05	1.625525337	22.51815902	3.649	116066572.9	1607852849	260547722.5	1.25	1.25	0	100	P2
576	WellO06	1.151229904	17.38195139	0.744	82200693.22	1241114784	53123460	0.625	0.625	0	100	P2
577	WellO07	0.855470908	10.30551247	0.473	61082761.51	735839353.9	33773382.5	0	20	0	100	P2
578	WellO08	1.022201361	10.95091025	2.121	72987732.68	781922369.3	151444702.5	0	10	0	100	P2
579	WellO09	1.13148723	10.20453746	0.945	80791016.94	728629486.2	67475362.5	0	5	0	100	P2
580	WellO10	0.952958027	13.97167952	0.4	68043585.52	997612846.8	28561000	0	2.5	0	100	P2
581	WellO11	1.162768034	9.728316797	0.072	83024544.55	694626140.1	5140980	0	1.25	0	100	P2
582	WellO12	0.827119881	9.951597483	2.738	59058427.3	710568939.3	195500045	0	0.625	0	100	P2
583	WellO13	2.703932088	39.62425728	0.693	193067510.9	2829271030	49481932.5	20	0	0	100	P2
584	WellO14	1.562861295	24.29053945	0.54	111592203.6	1734405243	38557350	10	0	0	100	P2
585	WellO15	1.144183755	14.91257061	0.202	81697580.57	1064794823	14423305	5	0	0	100	P2
586	WellO16	1.193671491	11.40094574	0.255	85231128.64	814056028.1	18207637.5	2.5	0	0	100	P2
587	WellO17	1.055303672	13.23876185	0.163	75351320.44	945280693.1	11638607.5	1.25	0	0	100	P2
588	WellO18	1.282886911	13.4820343	0.059	91601332.66	962650953.8	4212747.5	0.625	0	0	100	P2
589	WellO19	1.019285954	9.104020102	0.197	72779565.33	650049795.3	14066292.5	0	0	0	100	P2
590	WellP01	7.286086709	NA	NA	520244806.2	NA	NA	20	20	0	100	P2
591	WellP02	4.729340856	NA	NA	337686760.5	NA	NA	10	10	0	100	P2
592	WellP03	2.421844688	NA	NA	172925765.3	NA	NA	5	5	0	100	P2
593	WellP04	1.47135889	NA	NA	105058703.1	NA	NA	2.5	2.5	0	100	P2
594	WellP05	1.445600542	NA	NA	103219492.7	NA	NA	1.25	1.25	0	100	P2
595	WellP06	1.376582847	NA	NA	98291456.73	NA	NA	0.625	0.625	0	100	P2
596	WellP07	1.064719595	NA	NA	76023640.88	NA	NA	0	20	0	100	P2
597	WellP08	1.040477133	NA	NA	74292668.49	NA	NA	0	10	0	100	P2
598	WellP09	1.319041366	NA	NA	94182851.14	NA	NA	0	5	0	100	P2
599	WellP10	1.467473184	NA	NA	104781254	NA	NA	0	2.5	0	100	P2
600	WellP11	1.181234274	NA	NA	84343080.25	NA	NA	0	1.25	0	100	P2
601	WellP12	1.298325566	NA	NA	92703691.23	NA	NA	0	0.625	0	100	P2
602	WellP13	3.685934658	NA	NA	263184949.4	NA	NA	20	0	0	100	P2
603	WellP14	2.554951353	NA	NA	182429914	NA	NA	10	0	0	100	P2
604	WellP15	1.750875847	NA	NA	125016912.7	NA	NA	5	0	0	100	P2
605	WellP16	1.350247502	NA	NA	96411047.26	NA	NA	2.5	0	0	100	P2
606	WellP17	1.131070697	NA	NA	80761275.44	NA	NA	1.25	0	0	100	P2
607	WellP18	1.169411012	NA	NA	83498869.78	NA	NA	0.625	0	0	100	P2
608	WellP19	1.111972705	NA	NA	79397631.07	NA	NA	0	0	0	100	P2
609	WellA01	16.04732114	37.2312343	1.0380234	1145818848	2658403207	74117465.82	20	20	0	0	P3
610	WellA02	5.941788516	37.64120693	2.244487819	424258554.5	2687676277	160262041.5	10	10	0	0	P3
611	WellA03	3.372742488	25.82223837	1.835986126	240822245.5	1843772375	131093999.4	5	5	0	0	P3
612	WellA04	NA	NA	NA	NA	NA	NA	2.5	2.5	0	0	P3
613	WellA05	1.875528043	8.865867702	1.819490662	133917391.1	633045118.6	129916182	1.25	1.25	0	0	P3
614	WellA06	1.912524329	11.70432212	2.819946888	136559018.4	835717860.5	201351257.7	0.625	0.625	0	0	P3
615	WellA07	1.35279838	7.30212823	3.438449192	96593186.33	521390210.9	245513868.4	0	20	0	0	P3
616	WellA08	1.438880257	10.08282203	2.512593064	102739647.6	719938700	179405426.3	0	10	0	0	P3
617	WellA09	1.237953722	6.831728559	1.197305725	88392990.64	487802498.4	85490622.03	0	5	0	0	P3
618	WellA10	1.10485712	6.785228022	2.261735207	78889560.51	484482243.8	161493548.1	0	2.5	0	0	P3
619	WellA11	1.251631951	7.545135434	2.147531575	89369650.38	538741532.8	153339123.3	0	1.25	0	0	P3
620	WellA12	0.715648411	3.651137644	0.193487657	51099085.67	260700355.6	13815502.43	0	0.625	0	0	P3
621	WellA13	4.507536402	34.77997299	0.220409592	321849367.9	2483377022	15737795.89	20	0	0	0	P3
622	WellA14	2.657502731	18.83720302	1.401735929	189752338.8	1345023389	100087449.7	10	0	0	0	P3
623	WellA15	1.849193729	17.66578684	0.693215086	132037055.2	1261381345	49497290.18	5	0	0	0	P3
624	WellA16	1.26758916	8.368608051	0.275385016	90509035	597539536.4	19663178.6	2.5	0	0	0	P3
625	WellA17	1.15061338	8.924819407	0.585477127	82156671.87	637254417.7	41804530.56	1.25	0	0	0	P3
626	WellA18	1.247604609	9.195670061	1.183212907	89082088.09	656593831.5	84484359.59	0.625	0	0	0	P3
627	WellA19	2.325003158	8.613857149	0.342108426	166011038	615050935.1	24427396.89	0	0	0	0	P3
628	WellB01	4.063194936	NA	NA	290122276.4	NA	NA	20	20	0	0	P3
629	WellB02	5.453764322	NA	NA	389412407	NA	NA	10	10	0	0	P3
630	WellB03	3.461923629	NA	NA	247190001.9	NA	NA	5	5	0	0	P3
631	WellB04	2.158906553	NA	NA	154151325.2	NA	NA	2.5	2.5	0	0	P3
632	WellB05	1.9746903	NA	NA	140997824.1	NA	NA	1.25	1.25	0	0	P3
633	WellB06	1.706833266	NA	NA	121872162.3	NA	NA	0.625	0.625	0	0	P3
634	WellB07	1.458460434	NA	NA	104137721.1	NA	NA	0	20	0	0	P3
635	WellB08	1.263223448	NA	NA	90197312.25	NA	NA	0	10	0	0	P3
636	WellB09	1.146562865	NA	NA	81867454.97	NA	NA	0	5	0	0	P3
637	WellB10	1.215986161	NA	NA	86824451.86	NA	NA	0	2.5	0	0	P3
638	WellB11	0.793270227	NA	NA	56641477.38	NA	NA	0	1.25	0	0	P3
639	WellB12	1.225874005	NA	NA	87530468.64	NA	NA	0	0.625	0	0	P3
640	WellB13	3.66375813	NA	NA	261601489.9	NA	NA	20	0	0	0	P3
641	WellB14	1.941561048	NA	NA	138632312.7	NA	NA	10	0	0	0	P3
642	WellB15	1.78011312	NA	NA	127104527.1	NA	NA	5	0	0	0	P3
643	WellB16	1.154738518	NA	NA	82451217.03	NA	NA	2.5	0	0	0	P3
644	WellB17	1.279787223	NA	NA	91380007.19	NA	NA	1.25	0	0	0	P3
645	WellB18	1.09077639	NA	NA	77884161.19	NA	NA	0.625	0	0	0	P3
646	WellB19	0.89532668	NA	NA	63928563.27	NA	NA	0	0	0	0	P3
647	WellC01	5.323115874	23.74521836	2.010523437	380083781.2	1695467954	143556399.7	20	20	10	0	P3
648	WellC02	3.182327175	19.07273248	1.697798874	227226116.1	1361840781	121227084.1	10	10	10	0	P3
649	WellC03	2.31601556	13.65788249	0.492271116	165369301	975206954.1	35149388.36	5	5	10	0	P3
650	WellC04	1.716955817	10.09944267	2.462095115	122594937.7	721125455.3	175799746.4	2.5	2.5	10	0	P3
651	WellC05	1.697902566	14.5801321	1.581650492	121234488	1041057883	112933799.3	1.25	1.25	10	0	P3
652	WellC06	1.250572252	12.23642651	2.073781801	89293985.22	873711443.9	148073205	0.625	0.625	10	0	P3
653	WellC07	1.153401384	10.1846538	0.577615213	82355742.32	727209742.7	41243170.25	0	20	10	0	P3
654	WellC08	1.235284569	10.04655336	2.381962647	88202406.44	717349026.1	170078087.9	0	10	10	0	P3
655	WellC09	1.096242634	6.833910615	0.140677741	78274464.67	487958302.7	10044742.4	0	5	10	0	P3
656	WellC10	1.127639756	7.436114944	0.027345221	80516297.68	530957197.3	1952517.142	0	2.5	10	0	P3
657	WellC11	1.080721325	5.784408683	0.521507623	77166204.41	413021241	37236948.05	0	1.25	10	0	P3
658	WellC12	1.075724074	8.620288585	1.087439282	76809388.19	615510155.7	77645883.33	0	0.625	10	0	P3
659	WellC13	2.005698495	20.28283725	0.492498943	143211886.8	1448245287	35165655.78	20	0	10	0	P3
660	WellC14	1.765670693	19.24620415	0.238272217	126073301.7	1374227092	17013231.97	10	0	10	0	P3
661	WellC15	1.774675206	10.61047194	0.937463616	126716246.4	757614222.3	66937245.84	5	0	10	0	P3
662	WellC16	1.394383248	16.61471975	0.658151767	99562449.87	1186332527	46993681.54	2.5	0	10	0	P3
663	WellC17	1.203841707	15.62641478	0.341795649	85957307.48	1115765082	24405063.83	1.25	0	10	0	P3
664	WellC18	1.119539631	11.26943047	0.683487298	79937928.5	804665509.1	48802701.8	0.625	0	10	0	P3
665	WellC19	1.075926921	9.21158493	0.262824542	76823871.98	657730193	18766329.36	0	0	10	0	P3
666	WellD01	4.295237561	NA	NA	306690699.9	NA	NA	20	20	10	0	P3
667	WellD02	2.617884713	NA	NA	186923513.2	NA	NA	10	10	10	0	P3
668	WellD03	1.858558641	NA	NA	132705733.4	NA	NA	5	5	10	0	P3
669	WellD04	1.895716954	NA	NA	135358929.8	NA	NA	2.5	2.5	10	0	P3
670	WellD05	1.259906633	NA	NA	89960483.36	NA	NA	1.25	1.25	10	0	P3
671	WellD06	1.320892245	NA	NA	94315008.52	NA	NA	0.625	0.625	10	0	P3
672	WellD07	0.981053242	NA	NA	70049654.11	NA	NA	0	20	10	0	P3
673	WellD08	0.85337741	NA	NA	60933280.52	NA	NA	0	10	10	0	P3
674	WellD09	1.315893774	NA	NA	93958105.2	NA	NA	0	5	10	0	P3
675	WellD10	0.946691251	NA	NA	67596122.05	NA	NA	0	2.5	10	0	P3
676	WellD11	1.136782261	NA	NA	81169095.39	NA	NA	0	1.25	10	0	P3
677	WellD12	0.943555143	NA	NA	67372196.1	NA	NA	0	0.625	10	0	P3
678	WellD13	1.909018984	NA	NA	136308728	NA	NA	20	0	10	0	P3
679	WellD14	0.982064484	NA	NA	70121859.32	NA	NA	10	0	10	0	P3
680	WellD15	1.350910628	NA	NA	96458396.12	NA	NA	5	0	10	0	P3
681	WellD16	1.17362101	NA	NA	83799474.17	NA	NA	2.5	0	10	0	P3
682	WellD17	1.192415282	NA	NA	85141432.17	NA	NA	1.25	0	10	0	P3
683	WellD18	1.248336291	NA	NA	89134332.02	NA	NA	0.625	0	10	0	P3
684	WellD19	1.151077942	NA	NA	82189842.75	NA	NA	0	0	10	0	P3
685	WellE01	1.473149346	7.296853842	0.220366519	105186546.2	521013606.5	15734720.37	20	20	50	0	P3
686	WellE02	1.684148537	7.741477544	0.151393773	120252415.9	552760850.3	10809893.88	10	10	50	0	P3
687	WellE03	1.580291306	8.128729818	0.438725092	112836750	580411630.8	31326068.38	5	5	50	0	P3
688	WellE04	1.485067012	10.71059856	0.455117335	106037497.3	764763513.8	32496515.51	2.5	2.5	50	0	P3
689	WellE05	1.299971597	8.685854644	2.681454203	92821221.95	620191736.2	191462533.7	1.25	1.25	50	0	P3
690	WellE06	1.064063023	10.46632801	0.977683655	75976760	747321985.9	69809057.18	0.625	0.625	50	0	P3
691	WellE07	0.947618554	7.142349618	0.457263423	67662333.8	509981618.6	32649751.56	0	20	50	0	P3
692	WellE08	0.846742753	7.322396086	1.159741966	60459549.42	522837386.5	82808475.73	0	10	50	0	P3
693	WellE09	0.85126561	8.86211123	0.941939003	60782492.72	632776897.1	67256799.66	0	5	50	0	P3
694	WellE10	1.034990938	10.99235568	1.371298802	73900940.45	784881676.2	97914162.71	0	2.5	50	0	P3
695	WellE11	1.216942512	12.32138499	0.912915269	86892737.71	879777691.7	65184432.49	0	1.25	50	0	P3
696	WellE12	1.074720255	11.11419644	0.394486774	76737713.01	793581411.1	28167341.88	0	0.625	50	0	P3
697	WellE13	1.239089902	11.50724428	0.865595253	88474116.73	821646009.8	61805665.05	20	0	50	0	P3
698	WellE14	1.153714348	11.94109516	0.440798633	82378088.73	852624046.8	31474124.39	10	0	50	0	P3
699	WellE15	0.908525558	8.382653524	0.548786507	64870996.16	598542418.2	39184728.57	5	0	50	0	P3
700	WellE16	1.040554766	8.906711936	0.34435017	74298211.68	635961499	24587463.01	2.5	0	50	0	P3
701	WellE17	1.093004523	9.171654244	0.168758349	78043255.45	654879042.2	12049768.01	1.25	0	50	0	P3
702	WellE18	0.945652571	9.193734848	0.042332407	67521957.7	656455652.5	3022639.691	0.625	0	50	0	P3
703	WellE19	1.032610001	9.186330495	0.043055086	73730935.6	655926963.2	3074240.778	0	0	50	0	P3
704	WellF01	1.953496035	NA	NA	139484500.6	NA	NA	20	20	50	0	P3
705	WellF02	1.760861934	NA	NA	125729944.2	NA	NA	10	10	50	0	P3
706	WellF03	1.472275491	NA	NA	105124150.7	NA	NA	5	5	50	0	P3
707	WellF04	1.51974668	NA	NA	108513712.3	NA	NA	2.5	2.5	50	0	P3
708	WellF05	1.259615169	NA	NA	89939672.1	NA	NA	1.25	1.25	50	0	P3
709	WellF06	0.900510249	NA	NA	64298683.05	NA	NA	0.625	0.625	50	0	P3
710	WellF07	0.691990389	NA	NA	49409843.75	NA	NA	0	20	50	0	P3
711	WellF08	1.094821666	NA	NA	78173004.01	NA	NA	0	10	50	0	P3
712	WellF09	1.055346642	NA	NA	75354388.61	NA	NA	0	5	50	0	P3
713	WellF10	0.944833234	NA	NA	67463454.99	NA	NA	0	2.5	50	0	P3
714	WellF11	1.126178629	NA	NA	80411969.56	NA	NA	0	1.25	50	0	P3
715	WellF12	0.991169627	NA	NA	70771989.29	NA	NA	0	0.625	50	0	P3
716	WellF13	0.914675171	NA	NA	65310093.9	NA	NA	20	0	50	0	P3
717	WellF14	1.022073869	NA	NA	72978629.43	NA	NA	10	0	50	0	P3
718	WellF15	0.896106073	NA	NA	63984213.88	NA	NA	5	0	50	0	P3
719	WellF16	0.938791525	NA	NA	67032061.86	NA	NA	2.5	0	50	0	P3
720	WellF17	0.940754038	NA	NA	67172190.2	NA	NA	1.25	0	50	0	P3
721	WellF18	1.056569634	NA	NA	75441713.29	NA	NA	0.625	0	50	0	P3
722	WellF19	1.230872795	NA	NA	87887394.74	NA	NA	0	0	50	0	P3
723	WellG01	1.39424089	6.960674667	0.561590773	99552285.15	497009572.9	40098985.17	20	20	100	0	P3
724	WellG02	1.212643742	7.502899967	0.05906414	86585794.79	535725814.9	4217327.256	10	10	100	0	P3
725	WellG03	1.008426622	7.065741645	0.509818972	72004181.88	504511617.8	36402349.15	5	5	100	0	P3
726	WellG04	1.112397314	7.255779717	0.581550779	79427949.21	518080811.2	41524179.5	2.5	2.5	100	0	P3
727	WellG05	1.104605717	7.050329929	0.029150122	78871609.71	503411182.8	2081391.586	1.25	1.25	100	0	P3
728	WellG06	0.764337035	6.064520498	0.460573677	54575575.14	433021924.9	32886111.97	0.625	0.625	100	0	P3
729	WellG07	0.900983906	6.793684211	0.03137732	64332503.35	485086036.9	2240419.091	0	20	100	0	P3
730	WellG08	0.942254592	7.099691716	0.035012029	67279333.51	506935737.8	2499946.401	0	10	100	0	P3
731	WellG09	1.040052387	9.741872625	0.187758731	74262340.56	695594060.1	13406442.79	0	5	100	0	P3
732	WellG10	0.920701994	7.014251425	0.985188534	65740424.13	500835087.4	70344924.3	0	2.5	100	0	P3
733	WellG11	0.965705464	7.096709396	0.046190651	68953784.39	506722792.6	3298127.958	0	1.25	100	0	P3
734	WellG12	0.837696884	7.58854833	1.799488461	59813651.76	541841322.1	128487974.8	0	0.625	100	0	P3
735	WellG13	0.640878812	9.413939481	0.901447998	45760349.37	672178813.8	64365640.68	20	0	100	0	P3
736	WellG14	1.09470862	7.753079279	0.673858227	78164932.24	553589243.2	48115162.05	10	0	100	0	P3
737	WellG15	0.85080854	7.540193702	0.761432341	60749856.78	538388680.8	54368172.73	5	0	100	0	P3
738	WellG16	0.885116146	8.171741132	0.610726076	63199505.61	583482746.2	43607368.64	2.5	0	100	0	P3
739	WellG17	0.860797779	7.594276704	0.125844026	61463113.42	542250342.4	8985578.066	1.25	0	100	0	P3
740	WellG18	0.901116173	7.972345328	0.074271764	64341947.54	569245387.3	5303189.629	0.625	0	100	0	P3
741	WellG19	1.082500179	8.67982444	0.529842891	77293219.03	619761164.6	37832107.02	0	0	100	0	P3
742	WellH01	2.152571174	NA	NA	153698963.3	NA	NA	20	20	100	0	P3
743	WellH02	1.62124702	NA	NA	115761090.3	NA	NA	10	10	100	0	P3
744	WellH03	1.111398294	NA	NA	79356616.69	NA	NA	5	5	100	0	P3
745	WellH04	1.057346933	NA	NA	75497214.38	NA	NA	2.5	2.5	100	0	P3
746	WellH05	1.216249367	NA	NA	86843245.43	NA	NA	1.25	1.25	100	0	P3
747	WellH06	1.283351749	NA	NA	91634523.26	NA	NA	0.625	0.625	100	0	P3
748	WellH07	0.943443621	NA	NA	67364233.15	NA	NA	0	20	100	0	P3
749	WellH08	0.818899518	NA	NA	58471472.83	NA	NA	0	10	100	0	P3
750	WellH09	0.790508198	NA	NA	56444261.61	NA	NA	0	5	100	0	P3
751	WellH10	0.952549954	NA	NA	68014448.09	NA	NA	0	2.5	100	0	P3
752	WellH11	1.025666413	NA	NA	73235146.05	NA	NA	0	1.25	100	0	P3
753	WellH12	0.74905424	NA	NA	53484345.37	NA	NA	0	0.625	100	0	P3
754	WellH13	0.697727511	NA	NA	49819488.6	NA	NA	20	0	100	0	P3
755	WellH14	0.630541615	NA	NA	45022247.67	NA	NA	10	0	100	0	P3
756	WellH15	1.01797765	NA	NA	72686149.15	NA	NA	5	0	100	0	P3
757	WellH16	0.994961543	NA	NA	71042741.57	NA	NA	2.5	0	100	0	P3
758	WellH17	0.919657614	NA	NA	65665852.78	NA	NA	1.25	0	100	0	P3
759	WellH18	0.883877813	NA	NA	63111085.54	NA	NA	0.625	0	100	0	P3
760	WellH19	1.187360684	NA	NA	84780521.24	NA	NA	0	0	100	0	P3
761	WellI01	9.771343812	52.24393485	1.560782457	697698376.5	3730347558	111443769.4	20	20	0	0	P3
762	WellI02	3.416171246	34.12609239	0.595915431	243923167.4	2436688312	42549851.56	10	10	0	0	P3
763	WellI03	2.109356656	19.68792139	0.451884083	150613338.6	1405766807	32265653.24	5	5	0	0	P3
764	WellI04	1.435797274	12.41932593	0.661325375	102519514.9	886770919.8	47220285.09	2.5	2.5	0	0	P3
765	WellI05	0.925794023	8.82286211	0.589843373	66104007.73	629974411.8	42116291.44	1.25	1.25	0	0	P3
766	WellI06	0.980971027	9.207331769	3.636987757	70043783.76	657426506.6	259690018.3	0.625	0.625	0	0	P3
767	WellI07	0.720983283	11.67242196	0.949712738	51480008.86	833440108.6	67811863.78	0	20	0	0	P3
768	WellI08	0.802980142	7.25093063	1.890367562	57334789.59	517734574.3	134976969.8	0	10	0	0	P3
769	WellI09	0.536608045	7.141051552	2.440649772	38315155.93	509888933.4	174268495.3	0	5	0	0	P3
770	WellI10	0.630905988	7.012087093	0.029316846	45048264.81	500680548.7	2093296.097	0	2.5	0	0	P3
771	WellI11	0.599116438	7.760486015	2.241882126	42778411.46	554118102.7	160075988.5	0	1.25	0	0	P3
772	WellI12	0.716219859	11.50862654	1.38769866	51139888.48	821744706.7	99085153.57	0	0.625	0	0	P3
773	WellI13	1.913831498	33.74160517	0.510109804	136652353.5	2409234963	36423115.28	20	0	0	0	P3
774	WellI14	1.13707339	15.98902529	0.14126877	81189882.73	1141656378	10086943.35	10	0	0	0	P3
775	WellI15	0.673559443	10.71664289	0.668127591	48093828.13	765195093.7	47705980.32	5	0	0	0	P3
776	WellI16	0.7639192	9.155550133	0.351771763	54545740.68	653729168.4	25117383.31	2.5	0	0	0	P3
777	WellI17	0.689300474	8.557716676	0.507080674	49217777.09	611042365	36206827.83	1.25	0	0	0	P3
778	WellI18	0.714083042	8.83016972	0.48521478	50987314.41	630496193.4	34645548.33	0.625	0	0	0	P3
779	WellI19	0.806352585	8.655548216	0.319499905	57575590.45	618027781.5	22813091.97	0	0	0	0	P3
780	WellJ01	16.51634447	NA	NA	1179308286	NA	NA	20	20	0	0	P3
781	WellJ02	5.316212851	NA	NA	379590888.1	NA	NA	10	10	0	0	P3
782	WellJ03	2.471110849	NA	NA	176443492.4	NA	NA	5	5	0	0	P3
783	WellJ04	1.535062687	NA	NA	109607313.5	NA	NA	2.5	2.5	0	0	P3
784	WellJ05	1.261755968	NA	NA	90092530.51	NA	NA	1.25	1.25	0	0	P3
785	WellJ06	1.375893941	NA	NA	98242267.12	NA	NA	0.625	0.625	0	0	P3
786	WellJ07	0.803787312	NA	NA	57392423.55	NA	NA	0	20	0	0	P3
787	WellJ08	0.685335652	NA	NA	48934678.89	NA	NA	0	10	0	0	P3
788	WellJ09	0.64270827	NA	NA	45890977.25	NA	NA	0	5	0	0	P3
789	WellJ10	0.836598638	NA	NA	59735234.25	NA	NA	0	2.5	0	0	P3
790	WellJ11	0.693426916	NA	NA	49512415.37	NA	NA	0	1.25	0	0	P3
791	WellJ12	0.621615442	NA	NA	44384896.6	NA	NA	0	0.625	0	0	P3
792	WellJ13	1.633100526	NA	NA	116607460.3	NA	NA	20	0	0	0	P3
793	WellJ14	1.408657444	NA	NA	100581663.1	NA	NA	10	0	0	0	P3
794	WellJ15	1.027874943	NA	NA	73392840.62	NA	NA	5	0	0	0	P3
795	WellJ16	0.818533108	NA	NA	58445310.24	NA	NA	2.5	0	0	0	P3
796	WellJ17	0.702535939	NA	NA	50162822.38	NA	NA	1.25	0	0	0	P3
797	WellJ18	0.85689059	NA	NA	61184130.35	NA	NA	0.625	0	0	0	P3
798	WellJ19	1.157528618	NA	NA	82650437.15	NA	NA	0	0	0	0	P3
799	WellK01	8.637612534	47.47525209	1.98331817	616747129	3389851687	141613875.6	20	20	0	10	P3
800	WellK02	3.540369381	41.57528971	1.389922711	252791224.7	2968579624	99243956.37	10	10	0	10	P3
801	WellK03	1.974413375	19.37685417	1.88770648	140978051	1383555830	134786961.9	5	5	0	10	P3
802	WellK04	1.149209033	12.96370193	0.52577151	82056397.98	925640727.1	37541400.24	2.5	2.5	0	10	P3
803	WellK05	1.300410678	11.798904	1.774327488	92852573.44	842471242.6	126691418.5	1.25	1.25	0	10	P3
804	WellK06	1.1120596	9.494248005	0.792673377	79403835.59	677913043.2	56598860.8	0.625	0.625	0	10	P3
805	WellK07	0.648571579	7.664434517	0.413968968	46309632.17	547259785.6	29558419.24	0	20	0	10	P3
806	WellK08	0.702249592	8.048200203	0.643710517	50142376.49	574661615	45962540.19	0	10	0	10	P3
807	WellK09	0.75080046	7.75110759	1.095569469	53609029.85	553448459.7	78226399.01	0	5	0	10	P3
808	WellK10	1.00978976	7.765544402	0.675896796	72101513.34	554479284.2	48260720.98	0	2.5	0	10	P3
809	WellK11	0.50647673	7.003876982	1.430357872	36163704.71	500094326.2	102131128	0	1.25	0	10	P3
810	WellK12	0.736023355	10.26994552	1.19598982	52553907.61	733299784.9	85396663.12	0	0.625	0	10	P3
811	WellK13	2.148648064	35.91327074	0.261140472	153418843.4	2564297314	18646082.55	20	0	0	10	P3
812	WellK14	1.603104776	18.15367463	0.296152815	114465688.8	1296217752	21146051.37	10	0	0	10	P3
813	WellK15	1.025618527	17.33840532	0.440086512	73231726.87	1238005486	31423277.17	5	0	0	10	P3
814	WellK16	0.935060347	9.071679795	0.705648071	66765646.43	647740616.6	50385036.39	2.5	0	0	10	P3
815	WellK17	0.700954832	7.604900587	0.345611441	50049927.39	543008914.2	24677520.92	1.25	0	0	10	P3
816	WellK18	1.807605938	8.367596067	0.392640914	129067583	597467278.2	28035542.86	0.625	0	0	10	P3
817	WellK19	0.765636296	6.963814849	0.580284957	54668345.63	497233789.8	41433796.64	0	0	0	10	P3
818	WellL01	11.33129375	NA	NA	809082702.3	NA	NA	20	20	0	10	P3
819	WellL02	4.631349986	NA	NA	330689967.4	NA	NA	10	10	0	10	P3
820	WellL03	2.911839638	NA	NA	207912629.8	NA	NA	5	5	0	10	P3
821	WellL04	1.611462144	NA	NA	115062425.7	NA	NA	2.5	2.5	0	10	P3
822	WellL05	1.302812966	NA	NA	93024102.8	NA	NA	1.25	1.25	0	10	P3
823	WellL06	1.245376979	NA	NA	88923029.74	NA	NA	0.625	0.625	0	10	P3
824	WellL07	0.83084462	NA	NA	59324382.98	NA	NA	0	20	0	10	P3
825	WellL08	0.912488689	NA	NA	65153973.62	NA	NA	0	10	0	10	P3
826	WellL09	0.837375596	NA	NA	59790710.99	NA	NA	0	5	0	10	P3
827	WellL10	0.999352942	NA	NA	71356298.44	NA	NA	0	2.5	0	10	P3
828	WellL11	0.754413185	NA	NA	53866987.44	NA	NA	0	1.25	0	10	P3
829	WellL12	0.848809807	NA	NA	60607142.24	NA	NA	0	0.625	0	10	P3
830	WellL13	2.558464024	NA	NA	182680727.5	NA	NA	20	0	0	10	P3
831	WellL14	1.696964123	NA	NA	121167480.8	NA	NA	10	0	0	10	P3
832	WellL15	1.39631452	NA	NA	99700347.51	NA	NA	5	0	0	10	P3
833	WellL16	1.310262636	NA	NA	93556027.87	NA	NA	2.5	0	0	10	P3
834	WellL17	1.196487594	NA	NA	85432205.43	NA	NA	1.25	0	0	10	P3
835	WellL18	1.052571362	NA	NA	75156226.68	NA	NA	0.625	0	0	10	P3
836	WellL19	1.54319247	NA	NA	110187800.3	NA	NA	0	0	0	10	P3
837	WellM01	8.793310295	60.63774183	2.661232699	627864338.3	4329686361	190018667.8	20	20	0	50	P3
838	WellM02	3.694591261	40.77350984	1.167279225	263803052.5	2911330537	83346654.86	10	10	0	50	P3
839	WellM03	2.402619217	20.52147225	1.334714936	171553018.6	1465284423	95301983.22	5	5	0	50	P3
840	WellM04	1.246111916	12.17957168	0.546817532	88975506.08	869651866.5	39044138.83	2.5	2.5	0	50	P3
841	WellM05	1.523878042	9.825677894	0.942987218	108808701.9	701577965.8	67331644.83	1.25	1.25	0	50	P3
842	WellM06	1.240159568	9.607299554	1.80856499	88550493.55	685985206.4	129136061.7	0.625	0.625	0	50	P3
843	WellM07	0.86148893	8.530224863	1.513631306	61512463.32	609079380.8	108077059.3	0	20	0	50	P3
844	WellM08	0.973053917	7.868949267	1.490244184	69478482.31	561862650	106407160.3	0	10	0	50	P3
845	WellM09	0.841588392	7.677424608	2.400894969	60091515.16	548187310.6	171429903	0	5	0	50	P3
846	WellM10	0.950854183	11.62214888	1.697523128	67893365.8	829850485.3	121207395.1	0	2.5	0	50	P3
847	WellM11	0.611476191	7.572033337	1.012239112	43660928.73	540662110.3	72276403.19	0	1.25	0	50	P3
848	WellM12	0.881189583	10.85468538	0.33516557	62919139.2	775051672.6	23931659.61	0	0.625	0	50	P3
849	WellM13	2.141965464	31.3013143	0.606793063	152941689	2234992094	43326541.68	20	0	0	50	P3
850	WellM14	1.909815649	26.07920254	0.613864678	136365611.9	1862120259	43831472.67	10	0	0	50	P3
851	WellM15	1.277458946	14.27530762	1.066972589	91213762.39	1019292652	76184510.29	5	0	0	50	P3
852	WellM16	1.458353596	15.97655107	0.686257419	104130092.6	1140765688	49000495.36	2.5	0	0	50	P3
853	WellM17	0.88118704	9.535619714	0.846959807	62918957.62	680867086.6	60475047.62	1.25	0	0	50	P3
854	WellM18	1.026986303	10.77079949	0.748951662	73329389.5	769062010.5	53477021.05	0.625	0	0	50	P3
855	WellM19	0.861253826	9.430133908	0.400748039	61495676.31	673335136.4	28614411.85	0	0	0	50	P3
856	WellN01	13.93935914	NA	NA	995305091.1	NA	NA	20	20	0	50	P3
857	WellN02	5.354353054	NA	NA	382314193.9	NA	NA	10	10	0	50	P3
858	WellN03	2.229287945	NA	NA	159176732.5	NA	NA	5	5	0	50	P3
859	WellN04	1.559401114	NA	NA	111345138	NA	NA	2.5	2.5	0	50	P3
860	WellN05	1.417674925	NA	NA	101225533.8	NA	NA	1.25	1.25	0	50	P3
861	WellN06	1.270146735	NA	NA	90691652.25	NA	NA	0.625	0.625	0	50	P3
862	WellN07	0.973759779	NA	NA	69528882.62	NA	NA	0	20	0	50	P3
863	WellN08	1.106630051	NA	NA	79016152.22	NA	NA	0	10	0	50	P3
864	WellN09	0.915774152	NA	NA	65388563.89	NA	NA	0	5	0	50	P3
865	WellN10	0.87326552	NA	NA	62353341.29	NA	NA	0	2.5	0	50	P3
866	WellN11	0.841467118	NA	NA	60082855.89	NA	NA	0	1.25	0	50	P3
867	WellN12	1.026561517	NA	NA	73299058.72	NA	NA	0	0.625	0	50	P3
868	WellN13	2.982867348	NA	NA	212984185.8	NA	NA	20	0	0	50	P3
869	WellN14	2.432361226	NA	NA	173676672.4	NA	NA	10	0	0	50	P3
870	WellN15	1.363204284	NA	NA	97336193.89	NA	NA	5	0	0	50	P3
871	WellN16	1.619287764	NA	NA	115621194.6	NA	NA	2.5	0	0	50	P3
872	WellN17	1.308406741	NA	NA	93423512.32	NA	NA	1.25	0	0	50	P3
873	WellN18	1.219523589	NA	NA	87077033.06	NA	NA	0.625	0	0	50	P3
874	WellN19	1.242279734	NA	NA	88701878.71	NA	NA	0	0	0	50	P3
875	WellO01	11.98253316	77.7475856	0.579842381	855582824.2	5551371981	41402195.61	20	20	0	100	P3
876	WellO02	3.120972768	48.33152506	1.625879542	222845258.1	3450991718	116091864	10	10	0	100	P3
877	WellO03	2.143897547	26.09070926	2.437960969	153079644.6	1862941868	174076508.1	5	5	0	100	P3
878	WellO04	1.266356347	17.72582334	0.609706675	90421009.07	1265668101	43534580.86	2.5	2.5	0	100	P3
879	WellO05	1.031590073	10.72962229	3.290145611	73658110.19	766121855.8	234924622	1.25	1.25	0	100	P3
880	WellO06	1.028168063	9.376276004	1.092252112	73413770.12	669489547.4	77989531.43	0.625	0.625	0	100	P3
881	WellO07	0.733578221	8.042641297	0.014039012	52379318.92	574264695.2	1002420.554	0	20	0	100	P3
882	WellO08	0.959845098	8.312663701	0.848615077	68535339.61	593544969.9	60593238.04	0	10	0	100	P3
883	WellO09	0.740063494	7.254611146	1.408149579	52842383.63	517997372.4	100545400.3	0	5	0	100	P3
884	WellO10	1.252871497	13.35527555	3.589268943	89458157.06	953600062.7	256282775.7	0	2.5	0	100	P3
885	WellO11	0.938901656	10.9508391	0.815062083	67039925.49	781917288.9	58197470.38	0	1.25	0	100	P3
886	WellO12	1.04883038	8.690790813	2.21865867	74889111.21	620544191	158417775.7	0	0.625	0	100	P3
887	WellO13	2.450251383	26.87843144	0.172218766	174954074.4	1919187201	12296850.44	20	0	0	100	P3
888	WellO14	1.82251916	26.82380554	0.563091601	130132424.3	1915286775	40206148.04	10	0	0	100	P3
889	WellO15	1.065299418	11.65489908	0.378710657	76065041.69	832188931.3	27040887.69	5	0	0	100	P3
890	WellO16	1.468699545	10.74568068	0.324834665	104868819.3	767268464.6	23194007.17	2.5	0	0	100	P3
891	WellO17	1.027689735	9.912316351	0.4016104	73379616.3	707764168.3	28675986.59	1.25	0	0	100	P3
892	WellO18	1.262007892	10.50075009	0.226740045	90110518.51	749779808.4	16189806.06	0.625	0	0	100	P3
893	WellO19	1.074255006	10.4340509	0.317710158	76704493.07	745017319.5	22685299.56	0	0	0	100	P3
894	WellP01	9.12256047	NA	NA	651373624	NA	NA	20	20	0	100	P3
895	WellP02	5.115473273	NA	NA	365257580.4	NA	NA	10	10	0	100	P3
896	WellP03	1.438114503	NA	NA	102684970.8	NA	NA	5	5	0	100	P3
897	WellP04	1.806124355	NA	NA	128961794.3	NA	NA	2.5	2.5	0	100	P3
898	WellP05	1.523648638	NA	NA	108792321.9	NA	NA	1.25	1.25	0	100	P3
899	WellP06	1.141455265	NA	NA	81502759.56	NA	NA	0.625	0.625	0	100	P3
900	WellP07	1.060749564	NA	NA	75740170.74	NA	NA	0	20	0	100	P3
901	WellP08	1.025933986	NA	NA	73254251.44	NA	NA	0	10	0	100	P3
902	WellP09	0.83196098	NA	NA	59404093.87	NA	NA	0	5	0	100	P3
903	WellP10	1.708593504	NA	NA	121997847.7	NA	NA	0	2.5	0	100	P3
904	WellP11	1.267417106	NA	NA	90496749.91	NA	NA	0	1.25	0	100	P3
905	WellP12	1.251862356	NA	NA	89386101.87	NA	NA	0	0.625	0	100	P3
906	WellP13	2.262509301	NA	NA	161548820.4	NA	NA	20	0	0	100	P3
907	WellP14	1.531301534	NA	NA	109338757.8	NA	NA	10	0	0	100	P3
908	WellP15	1.520773103	NA	NA	108587001.5	NA	NA	5	0	0	100	P3
909	WellP16	1.802565285	NA	NA	128707667.8	NA	NA	2.5	0	0	100	P3
910	WellP17	1.573464664	NA	NA	112349310.7	NA	NA	1.25	0	0	100	P3
911	WellP18	1.439980291	NA	NA	102818192.7	NA	NA	0.625	0	0	100	P3
912	WellP19	1.511925712	NA	NA	107955275.7	NA	NA	0	0	0	100	P3
